# Supplementary material for: Cancers of unknown primary origin (CUP) are characterized by chromosomal instability (CIN) compared to metastasis of know origin
Source: BMC Cancer. 2015 Mar 19;15:151. doi: 10.1186/s12885-015-1128-x (PMC4404593; doi:10.1186/s12885-015-1128-x)
Supplement: Additional file 1: — Classification and outlier scores of primary tumors, metastasis and CUP. [file 12885_2015_1128_MOESM1_ESM.xls]

## Sheet: TableS1_CUP
	Sample	Origin	pred_428	out_sc_428	pred_641	out_sc_641
1	3705.N.FA.U133_Plus_2.a1	Normal	Thyroid	-483	Thyroid	-732
2	3980.N.FA.U133_Plus_2.a1	Normal	Thyroid	-481	Thyroid	-750
3	AbdominalMass179864	Uterus	Ovary	-666	Ovary	-932
4	AbdominalWall102480	Ovary	Ovary	-488	Ovary	-685
5	AbdominalWall53037	Pancreas	Pancreas	-480	Pancreas	-711
6	AbdominalWallMass102494	Ovary	Ovary	-530	Ovary	-735
7	AbdominalWallMass46835	Ovary	Ovary	-841	Ovary	-1099
8	Ad.L00.109	Testis	Testis	-703	Testis	-843
9	Ad.L01.178	Testis	Testis	-418	Testis	-619
10	Ad.L02.116	Testis	Testis	-624	Testis	-742
11	Ad.L02.130.2.	Testis	Testis	-766	Testis	-828
12	Ad.T91.9471.1.	Testis	Testis	-717	Testis	-695
13	Ad.T92.5207.3.	Testis	Testis	-581	Testis	-455
14	Ad.T96.2795.4.	Testis	Testis	-624	Testis	-655
15	AdrenalGland38072	Lung	Lung	-775	Lung	-1039
16	AdrenalGland46946	Colon	Kidney	-829	Kidney	-1115
17	AxillaryLymphNode102457	Breast	Breast	-555	Breast	-774
18	AxillaryLymphNode117688	Breast	Breast	-580	Breast	-834
19	AxillaryLymphNode117771	Melanoma	Cervix_Uteri	-556	Breast	-859
20	Bladder102434	Bladder_UT	Colon	-652	Colon	-917
21	Bladder102437	Bladder_UT	Bladder_UT	-479	Bladder_UT	-738
22	Bladder137976	Colon	Colon	-498	Colon	-713
23	Bladder180991	Normal	Bladder_UT	-582	Normal	-794
24	Bladder180992	Normal	Bladder_UT	-635	Normal	-886
25	Bladder180993	Normal	Bladder_UT	-594	Bladder_UT	-822
26	Bladder181000	Bladder_UT	Bladder_UT	-528	Bladder_UT	-726
27	Bladder181001	Bladder_UT	Bladder_UT	-468	Bladder_UT	-658
28	Bladder181002	Bladder_UT	Bladder_UT	-471	Bladder_UT	-655
29	Bladder46920	Bladder_UT	Bladder_UT	-501	Bladder_UT	-739
30	Bladder53030	Bladder_UT	Bladder_UT	-424	Bladder_UT	-655
31	Bladder53137	Bladder_UT	Bladder_UT	-538	Bladder_UT	-765
32	Bladder53139	Bladder_UT	Cervix_Uteri	-459	Lung	-745
33	Bladder88993	Bladder_UT	Bladder_UT	-452	Bladder_UT	-661
34	Brain76622	Lung	Ovary	-483	Ovary	-733
35	Breast102506	Breast	Breast	-455	Breast	-692
36	Breast102523	Breast	Breast	-487	Breast	-733
37	Breast102525	Breast	Breast	-536	Breast	-848
38	Breast102534	Breast	Kidney	-504	Kidney	-701
39	Breast102536	Breast	Breast	-425	Breast	-702
40	Breast102544	Breast	Breast	-533	Breast	-757
41	Breast102545	Breast	Breast	-454	Breast	-690
42	Breast102564	Breast	Breast	-463	Breast	-680
43	Breast102566	Breast	Breast	-352	Breast	-553
44	Breast102567	Breast	Breast	-436	Breast	-679
45	Breast102569	Breast	Breast	-390	Breast	-612
46	Breast102573	Breast	Breast	-565	Breast	-815
47	Breast102580	Breast	Breast	-431	Breast	-670
48	Breast102583	Breast	Breast	-432	Breast	-646
49	Breast117578	Breast	Breast	-453	Breast	-711
50	Breast117580	Breast	Breast	-459	Breast	-681
51	Breast117581	Breast	Breast	-545	Breast	-820
52	Breast117584	Breast	Breast	-410	Breast	-657
53	Breast117585	Breast	Breast	-450	Breast	-679
54	Breast117588	Breast	Breast	-515	Breast	-777
55	Breast117659	Breast	Breast	-450	Breast	-717
56	Breast117660	Breast	Breast	-417	Breast	-643
57	Breast117661	Breast	Breast	-471	Breast	-680
58	Breast117675	Breast	Breast	-413	Breast	-665
59	Breast117685	Breast	Breast	-402	Breast	-652
60	Breast117686	Breast	Breast	-522	Breast	-804
61	Breast117687	Breast	Breast	-390	Breast	-617
62	Breast117692	Breast	Breast	-396	Breast	-696
63	Breast117695	Breast	Breast	-512	Breast	-776
64	Breast117719	Breast	Breast	-503	Breast	-769
65	Breast117730	Breast	Breast	-572	Breast	-810
66	Breast117758	Breast	Breast	-516	Breast	-753
67	Breast117759	Breast	Breast	-443	Breast	-686
68	Breast117777	Breast	Breast	-566	Breast	-841
69	Breast134586	Normal	Normal	-880	Normal	-1160
70	Breast134587	Breast	Normal	-878	Normal	-1193
71	Breast134588	Normal	Normal	-880	Normal	-1112
72	Breast134589	Normal	Normal	-861	Normal	-1082
73	Breast134591	Breast	Breast	-782	Breast	-1028
74	Breast134687	Normal	Normal	-857	Normal	-1075
75	Breast134688	Normal	Normal	-884	Normal	-1153
76	Breast134689	Breast	Breast	-826	Normal	-1071
77	Breast134690	Normal	Normal	-851	Normal	-1088
78	Breast134691	Normal	Normal	-834	Normal	-1107
79	Breast134693	Normal	Breast	-644	Normal	-803
80	Breast134694	Normal	Normal	-637	Normal	-787
81	Breast134695	Breast	Normal	-643	Normal	-872
82	Breast134696	Normal	Normal	-876	Normal	-1147
83	Breast134697	Normal	Normal	-883	Normal	-1133
84	Breast134698	Breast	Thyroid	-774	Cervix_Uteri	-1100
85	Breast134699	Normal	Normal	-778	Normal	-993
86	Breast134700	Normal	Normal	-773	Normal	-1008
87	Breast134701	Breast	Normal	-819	Normal	-1058
88	Breast134702	Normal	Breast	-702	Breast	-940
89	Breast134703	Normal	Normal	-862	Normal	-1007
90	Breast134704	Breast	Breast	-777	Breast	-966
91	Breast134705	Normal	Normal	-793	Normal	-1055
92	Breast134706	Normal	Normal	-756	Normal	-1049
93	Breast134707	Breast	Breast	-684	Breast	-904
94	Breast134708	Normal	Breast	-865	Normal	-1143
95	Breast134709	Normal	Normal	-872	Breast	-1090
96	Breast134710	Breast	Breast	-782	Breast	-990
97	Breast137895	Breast	Breast	-446	Breast	-681
98	Breast137898	Breast	Breast	-390	Breast	-596
99	Breast137900	Breast	Breast	-420	Breast	-631
100	Breast137903	Breast	Breast	-415	Breast	-666
101	Breast137924	Breast	Breast	-405	Breast	-661
102	Breast137925	Breast	Breast	-403	Breast	-652
103	Breast137936	Breast	Breast	-497	Breast	-761
104	Breast137937	Breast	Breast	-377	Breast	-575
105	Breast137939	Breast	Breast	-393	Breast	-624
106	Breast137950	Breast	Breast	-420	Breast	-642
107	Breast137963	Breast	Breast	-357	Breast	-606
108	Breast137978	Breast	Breast	-378	Breast	-643
109	Breast137984	Breast	Breast	-426	Breast	-665
110	Breast137987	Breast	Breast	-654	Breast	-903
111	Breast137988	Breast	Breast	-581	Breast	-851
112	Breast137989	Breast	Breast	-448	Breast	-700
113	Breast137991	Breast	Breast	-415	Breast	-696
114	Breast137994	Breast	Breast	-539	Breast	-770
115	Breast138011	Breast	Breast	-604	Breast	-973
116	Breast138014	Breast	Breast	-482	Breast	-749
117	Breast138031	Breast	Breast	-581	Breast	-792
118	Breast138035	Breast	Breast	-486	Breast	-701
119	Breast138041	Breast	Breast	-465	Breast	-721
120	Breast138049	Breast	Breast	-431	Breast	-676
121	Breast138051	Breast	Breast	-407	Breast	-641
122	Breast138054	Breast	Breast	-349	Breast	-586
123	Breast152564	Breast	Breast	-595	Breast	-839
124	Breast152570	Breast	Breast	-339	Breast	-552
125	Breast152571	Breast	Breast	-430	Breast	-674
126	Breast152576	Breast	Breast	-389	Breast	-647
127	Breast152585	Breast	Breast	-404	Breast	-604
128	Breast152590	Breast	Breast	-512	Breast	-761
129	Breast152615	Breast	Breast	-472	Breast	-718
130	Breast152616	Breast	Breast	-393	Breast	-672
131	Breast152620	Breast	Breast	-651	Breast	-882
132	Breast152621	Breast	Breast	-360	Breast	-556
133	Breast152627	Breast	Breast	-475	Breast	-736
134	Breast152645	Breast	Breast	-395	Breast	-602
135	Breast152661	Breast	Breast	-415	Breast	-638
136	Breast152680	Breast	Breast	-422	Breast	-717
137	Breast152685	Breast	Breast	-526	Breast	-802
138	Breast152698	Breast	Breast	-679	Breast	-913
139	Breast152699	Breast	Breast	-428	Breast	-678
140	Breast152707	Breast	Breast	-382	Breast	-625
141	Breast152711	Breast	Breast	-587	Breast	-879
142	Breast152713	Breast	Breast	-393	Breast	-629
143	Breast152729	Breast	Breast	-395	Breast	-634
144	Breast152753	Breast	Breast	-522	Breast	-796
145	Breast152759	Breast	Breast	-477	Breast	-765
146	Breast152761	Breast	Breast	-543	Breast	-787
147	Breast152766	Breast	Breast	-522	Breast	-797
148	Breast152768	Breast	Breast	-456	Breast	-692
149	Breast152776	Breast	Breast	-594	Breast	-812
150	Breast152781	Breast	Breast	-375	Breast	-586
151	Breast152782	Breast	Breast	-513	Breast	-746
152	Breast152803	Breast	Breast	-391	Breast	-602
153	Breast179780	Breast	Cervix_Uteri	-838	Cervix_Uteri	-1227
154	Breast179791	Breast	Breast	-465	Breast	-688
155	Breast179806	Breast	Breast	-351	Breast	-581
156	Breast179829	Breast	Breast	-633	Breast	-937
157	Breast179835	Breast	Breast	-424	Breast	-678
158	Breast179837	Breast	Breast	-474	Breast	-747
159	Breast179841	Breast	Breast	-464	Breast	-736
160	Breast179861	Breast	Breast	-473	Breast	-734
161	Breast179862	Breast	Breast	-422	Breast	-654
162	Breast179863	Breast	Breast	-413	Breast	-712
163	Breast179885	Breast	Breast	-445	Breast	-674
164	Breast179891	Breast	Breast	-523	Breast	-723
165	Breast179892	Breast	Breast	-503	Breast	-731
166	Breast179895	Breast	Breast	-510	Breast	-762
167	Breast179896	Breast	Breast	-435	Breast	-682
168	Breast179898	Breast	Breast	-387	Breast	-591
169	Breast179902	Breast	Breast	-587	Breast	-853
170	Breast179919	Breast	Breast	-426	Breast	-639
171	Breast179932	Breast	Breast	-632	Breast	-943
172	Breast179933	Breast	Breast	-400	Breast	-606
173	Breast179946	Breast	Breast	-496	Breast	-751
174	Breast179950	Breast	Breast	-438	Breast	-687
175	Breast179957	Breast	Breast	-387	Breast	-607
176	Breast38051	Breast	Breast	-443	Breast	-679
177	Breast38054	Breast	Breast	-388	Breast	-614
178	Breast38057	Breast	Breast	-576	Breast	-915
179	Breast38059	Breast	Breast	-524	Breast	-830
180	Breast38062	Breast	Breast	-624	Breast	-867
181	Breast38063	Breast	Breast	-502	Breast	-725
182	Breast38080	Breast	Lung	-473	Lung	-770
183	Breast38081	Breast	Breast	-519	Breast	-807
184	Breast38082	Breast	Breast	-420	Breast	-651
185	Breast38083	Breast	Breast	-376	Breast	-612
186	Breast38086	Breast	Breast	-379	Breast	-650
187	Breast38090	Breast	Breast	-383	Breast	-596
188	Breast38091	Breast	Breast	-509	Breast	-757
189	Breast38092	Breast	Breast	-500	Breast	-777
190	Breast38094	Breast	Breast	-499	Breast	-784
191	Breast38099	Breast	Colon	-439	Colon	-680
192	Breast38102	Breast	Breast	-428	Breast	-684
193	Breast38106	Breast	Breast	-395	Breast	-678
194	Breast38109	Breast	Breast	-584	Breast	-838
195	Breast38110	Breast	Breast	-358	Breast	-584
196	Breast46816	Breast	Breast	-429	Breast	-668
197	Breast46820	Breast	Breast	-566	Breast	-848
198	Breast46836	Breast	Breast	-453	Breast	-712
199	Breast46846	Breast	Breast	-474	Breast	-747
200	Breast46849	Breast	Breast	-492	Breast	-742
201	Breast46855	Breast	Breast	-443	Breast	-709
202	Breast46859	Breast	Breast	-530	Breast	-781
203	Breast46862	Breast	Breast	-470	Breast	-762
204	Breast46863	Breast	Breast	-361	Breast	-562
205	Breast46869	Breast	Breast	-398	Breast	-610
206	Breast46870	Breast	Breast	-578	Breast	-905
207	Breast46871	Breast	Breast	-568	Breast	-844
208	Breast46873	Breast	Ovary	-773	Ovary	-1027
209	Breast46874	Breast	Breast	-534	Breast	-794
210	Breast46880	Breast	Breast	-478	Breast	-760
211	Breast46883	Breast	Breast	-373	Breast	-599
212	Breast46885	Breast	Breast	-389	Breast	-598
213	Breast46890	Breast	Breast	-481	Breast	-755
214	Breast46891	Breast	Breast	-414	Breast	-695
215	Breast46905	Breast	Breast	-437	Breast	-670
216	Breast46933	Breast	Breast	-668	Breast	-933
217	Breast46934	Breast	Breast	-431	Breast	-674
218	Breast46947	Breast	Breast	-515	Breast	-791
219	Breast46952	Breast	Breast	-443	Breast	-673
220	Breast46953	Breast	Breast	-396	Breast	-651
221	Breast46954	Breast	Breast	-511	Breast	-786
222	Breast46955	Breast	Breast	-535	Breast	-863
223	Breast46958	Breast	Breast	-425	Breast	-647
224	Breast46959	Breast	Breast	-505	Breast	-774
225	Breast46962	Breast	Breast	-410	Breast	-651
226	Breast46968	Breast	Breast	-448	Breast	-725
227	Breast46974	Breast	Breast	-437	Breast	-706
228	Breast53027	Breast	Breast	-557	Breast	-842
229	Breast53028	Breast	Breast	-593	Breast	-880
230	Breast53031	Breast	Breast	-473	Breast	-714
231	Breast53032	Breast	Breast	-494	Breast	-773
232	Breast53033	Breast	Breast	-549	Breast	-830
233	Breast53035	Breast	Breast	-383	Breast	-640
234	Breast53052	Breast	Breast	-495	Breast	-754
235	Breast53059	Breast	Breast	-548	Breast	-831
236	Breast53078	Breast	Breast	-415	Breast	-673
237	Breast53080	Breast	Breast	-458	Breast	-745
238	Breast53086	Breast	Breast	-328	Breast	-543
239	Breast53089	Breast	Breast	-365	Breast	-599
240	Breast53091	Breast	Breast	-442	Breast	-665
241	Breast53094	Breast	Uterus	-453	Uterus	-682
242	Breast53095	Breast	Breast	-498	Breast	-730
243	Breast53096	Breast	Breast	-417	Breast	-663
244	Breast53099	Breast	Breast	-737	Breast	-1022
245	Breast53102	Breast	Breast	-368	Breast	-581
246	Breast53107	Breast	Breast	-410	Breast	-632
247	Breast53108	Breast	Breast	-496	Breast	-726
248	Breast53110	Breast	Breast	-379	Breast	-623
249	Breast53115	Breast	Breast	-614	Breast	-927
250	Breast53123	Breast	Breast	-565	Breast	-781
251	Breast53128	Breast	Breast	-403	Breast	-653
252	Breast53130	Breast	Colon	-486	Colon	-707
253	Breast53131	Breast	Breast	-441	Breast	-674
254	Breast53133	Breast	Breast	-423	Breast	-670
255	Breast53134	Breast	Breast	-443	Breast	-700
256	Breast53159	Breast	Breast	-346	Breast	-568
257	Breast53160	Breast	Breast	-384	Breast	-631
258	Breast53161	Breast	Breast	-357	Breast	-572
259	Breast53172	Breast	Breast	-638	Breast	-975
260	Breast53187	Breast	Breast	-593	Breast	-905
261	Breast76486	Breast	Breast	-508	Breast	-802
262	Breast76491	Breast	Breast	-403	Breast	-629
263	Breast76492	Breast	Breast	-406	Breast	-679
264	Breast76493	Breast	Breast	-469	Breast	-742
265	Breast76495	Breast	Breast	-389	Breast	-656
266	Breast76497	Breast	Breast	-467	Breast	-760
267	Breast76514	Breast	Breast	-455	Breast	-691
268	Breast76517	Breast	Breast	-455	Breast	-665
269	Breast76521	Breast	Breast	-437	Breast	-672
270	Breast76528	Breast	Breast	-335	Breast	-561
271	Breast76545	Breast	Breast	-425	Breast	-653
272	Breast76552	Breast	Breast	-423	Breast	-686
273	Breast76556	Breast	Breast	-479	Breast	-729
274	Breast76560	Breast	Breast	-433	Breast	-722
275	Breast76561	Breast	Breast	-482	Breast	-690
276	Breast76563	Breast	Kidney	-349	Kidney	-564
277	Breast76564	Breast	Breast	-395	Breast	-582
278	Breast76566	Breast	Breast	-539	Breast	-807
279	Breast76582	Breast	Breast	-501	Breast	-715
280	Breast76586	Breast	Breast	-325	Breast	-560
281	Breast76592	Breast	Breast	-381	Breast	-610
282	Breast76593	Breast	Breast	-526	Breast	-812
283	Breast76603	Breast	Breast	-387	Breast	-634
284	Breast76613	Breast	Thyroid	-549	Thyroid	-829
285	Breast76619	Breast	Kidney	-665	Kidney	-1010
286	Breast76627	Breast	Breast	-390	Breast	-668
287	Breast76628	Breast	Breast	-423	Breast	-669
288	Breast76637	Breast	Breast	-373	Breast	-569
289	Breast88960	Breast	Breast	-456	Breast	-664
290	Breast88969	Breast	Breast	-510	Breast	-706
291	Breast88970	Breast	Breast	-534	Breast	-776
292	Breast88971	Breast	Breast	-499	Breast	-758
293	Breast88979	Breast	Breast	-373	Breast	-625
294	Breast88980	Breast	Breast	-430	Breast	-619
295	Breast88985	Breast	Breast	-473	Breast	-729
296	Breast88986	Breast	Breast	-821	Breast	-1119
297	Breast88988	Breast	Breast	-384	Breast	-604
298	Breast88990	Breast	Breast	-442	Breast	-689
299	Breast88991	Breast	Breast	-610	Breast	-925
300	Breast88996	Breast	Breast	-465	Breast	-735
301	Breast89000	Breast	Breast	-356	Breast	-561
302	Breast89003	Breast	Breast	-391	Breast	-664
303	Breast89005	Breast	Breast	-427	Breast	-683
304	Breast89006	Breast	Breast	-396	Breast	-657
305	Breast89010	Breast	Breast	-396	Breast	-649
306	Breast89011	Breast	Breast	-471	Breast	-744
307	Breast89014	Breast	Breast	-428	Breast	-645
308	Breast89015	Breast	Breast	-391	Breast	-612
309	Breast89016	Breast	Breast	-577	Breast	-933
310	Breast89018	Breast	Breast	-381	Breast	-618
311	Breast89019	Breast	Breast	-501	Breast	-774
312	Breast89021	Breast	Breast	-383	Breast	-613
313	Breast89022	Breast	Breast	-356	Breast	-582
314	Breast89023	Breast	Lung	-736	Lung	-1024
315	Breast89055	Breast	Breast	-367	Breast	-578
316	Breast89068	Breast	Breast	-418	Breast	-659
317	Breast89071	Breast	Breast	-467	Breast	-756
318	Breast89102	Breast	Breast	-425	Breast	-769
319	Bronchus.Lung38058	Lung	Lung	-694	Lung	-958
320	Bronchus.Lung38060	Lung	Lung	-427	Lung	-601
321	Bronchus.Lung38100	Lung	Lung	-421	Lung	-629
322	Bronchus.Lung38103	Lung	Breast	-383	Breast	-659
323	Bronchus.Lung38104	Lung	Lung	-424	Lung	-641
324	Cecum179856	Colon	Colon	-400	Colon	-619
325	CerebellarTissue203760	Lung	Lung	-741	Lung	-1053
326	Cervix102476	Cervix_Uteri	Breast	-544	Breast	-752
327	Cervix102481	Cervix_Uteri	Cervix_Uteri	-476	Cervix_Uteri	-699
328	Cervix102527	Cervix_Uteri	Lung	-559	Breast	-847
329	Cervix135230	Cervix_Uteri	Cervix_Uteri	-661	Cervix_Uteri	-979
330	Cervix135233	Cervix_Uteri	Cervix_Uteri	-782	Cervix_Uteri	-895
331	Cervix135235	Cervix_Uteri	Cervix_Uteri	-692	Cervix_Uteri	-858
332	Cervix135237	Cervix_Uteri	Cervix_Uteri	-613	Cervix_Uteri	-865
333	Cervix135240	Cervix_Uteri	Cervix_Uteri	-597	Cervix_Uteri	-764
334	Cervix135241	Cervix_Uteri	Cervix_Uteri	-707	Cervix_Uteri	-875
335	Cervix135242	Cervix_Uteri	Cervix_Uteri	-600	Cervix_Uteri	-813
336	Cervix135247	Cervix_Uteri	Cervix_Uteri	-638	Cervix_Uteri	-709
337	Cervix135255	Cervix_Uteri	Cervix_Uteri	-562	Cervix_Uteri	-683
338	Cervix135257	Cervix_Uteri	Cervix_Uteri	-785	Cervix_Uteri	-1002
339	Cervix135259	Cervix_Uteri	Cervix_Uteri	-688	Cervix_Uteri	-882
340	Cervix179783	Cervix_Uteri	Cervix_Uteri	-755	Cervix_Uteri	-1124
341	Cervix179907	Cervix_Uteri	Kidney	-345	Kidney	-573
342	Cervix179956	Cervix_Uteri	Lung	-663	Lung	-1061
343	Cervix46919	Cervix_Uteri	Cervix_Uteri	-525	Cervix_Uteri	-769
344	Cervix53112	Cervix_Uteri	Cervix_Uteri	-574	Cervix_Uteri	-886
345	Cervix53145	Cervix_Uteri	Cervix_Uteri	-554	Cervix_Uteri	-835
346	Cervix76614	Cervix_Uteri	Breast	-473	Breast	-738
347	Cervix89050	Cervix_Uteri	Cervix_Uteri	-586	Cervix_Uteri	-814
348	CervixUteri117576	Cervix_Uteri	Cervix_Uteri	-533	Cervix_Uteri	-777
349	CervixUteri152635	Cervix_Uteri	Cervix_Uteri	-484	Cervix_Uteri	-693
350	CervixUteri152667	Cervix_Uteri	Uterus	-576	Uterus	-832
351	CervixUteri152719	Cervix_Uteri	Cervix_Uteri	-683	Cervix_Uteri	-994
352	CervixUteri152723	Cervix_Uteri	Cervix_Uteri	-490	Cervix_Uteri	-696
353	CervixUteri152751	Cervix_Uteri	Cervix_Uteri	-600	Cervix_Uteri	-817
354	CervixUteri46942	Cervix_Uteri	Cervix_Uteri	-567	Cervix_Uteri	-764
355	Colon102429	Colon	Colon	-403	Colon	-616
356	Colon102431	Colon	Colon	-381	Colon	-581
357	Colon102436	Colon	Colon	-501	Colon	-772
358	Colon102460	Colon	Colon	-376	Colon	-582
359	Colon102472	Colon	Colon	-351	Colon	-539
360	Colon102485	Colon	Colon	-427	Colon	-653
361	Colon102493	Kidney	Kidney	-836	Kidney	-1084
362	Colon102497	Colon	Colon	-395	Colon	-590
363	Colon102501	Colon	Colon	-413	Colon	-643
364	Colon102513	Colon	Colon	-651	Colon	-904
365	Colon102516	Colon	Colon	-416	Colon	-626
366	Colon102519	Colon	Colon	-331	Colon	-521
367	Colon102521	Colon	Colon	-565	Colon	-844
368	Colon102524	Colon	Colon	-379	Colon	-565
369	Colon102533	Colon	Colon	-403	Colon	-634
370	Colon102540	Colon	Colon	-583	Colon	-829
371	Colon102549	Colon	Colon	-509	Colon	-764
372	Colon102550	Colon	Colon	-592	Stomach	-856
373	Colon102551	Colon	Colon	-391	Colon	-616
374	Colon102559	Colon	Colon	-330	Colon	-515
375	Colon102561	Colon	Colon	-436	Colon	-684
376	Colon102568	Colon	Colon	-319	Colon	-503
377	Colon102572	Colon	Colon	-366	Colon	-598
378	Colon102577	Colon	Colon	-519	Colon	-766
379	Colon102579	Colon	Colon	-395	Colon	-616
380	Colon102581	Colon	Colon	-543	Colon	-776
381	Colon117635	Colon	Colon	-436	Colon	-674
382	Colon117642	Colon	Colon	-393	Colon	-605
383	Colon117649	Colon	Colon	-382	Colon	-565
384	Colon117656	Colon	Colon	-506	Colon	-725
385	Colon117662	Colon	Colon	-380	Colon	-585
386	Colon117664	Colon	Colon	-575	Colon	-802
387	Colon117673	Colon	Colon	-385	Colon	-605
388	Colon117676	Colon	Colon	-331	Colon	-501
389	Colon117678	Colon	Colon	-474	Colon	-710
390	Colon117709	Colon	Colon	-334	Colon	-534
391	Colon117720	Colon	Colon	-370	Colon	-556
392	Colon117728	Colon	Colon	-323	Colon	-513
393	Colon117738	Colon	Colon	-357	Colon	-541
394	Colon117742	Colon	Colon	-353	Colon	-554
395	Colon117746	Colon	Colon	-462	Colon	-668
396	Colon117747	Colon	Colon	-641	Colon	-869
397	Colon117752	Colon	Colon	-532	Colon	-820
398	Colon117760	Colon	Colon	-491	Colon	-692
399	Colon117775	Colon	Colon	-397	Colon	-610
400	Colon137926	Colon	Colon	-423	Colon	-609
401	Colon137929	Colon	Colon	-372	Colon	-568
402	Colon137947	Colon	Colon	-333	Colon	-499
403	Colon137967	Colon	Colon	-368	Colon	-571
404	Colon137972	Colon	Colon	-460	Colon	-749
405	Colon137998	Colon	Colon	-415	Colon	-628
406	Colon138005	Colon	Colon	-397	Colon	-606
407	Colon138007	Colon	Colon	-409	Colon	-621
408	Colon138015	Colon	Breast	-531	Uterus	-763
409	Colon138018	Colon	Colon	-348	Colon	-510
410	Colon138032	Colon	Colon	-529	Colon	-762
411	Colon138036	Colon	Colon	-430	Colon	-624
412	Colon138037	Colon	Colon	-549	Colon	-841
413	Colon138042	Colon	Colon	-467	Colon	-712
414	Colon138044	Colon	Colon	-411	Colon	-629
415	Colon138048	Colon	Colon	-437	Colon	-657
416	Colon138050	Colon	Colon	-391	Colon	-605
417	Colon138052	Colon	Colon	-498	Colon	-749
418	Colon152573	Colon	Colon	-578	Colon	-867
419	Colon152579	Colon	Colon	-447	Colon	-638
420	Colon152582	Colon	Colon	-376	Colon	-560
421	Colon152591	Colon	Colon	-387	Colon	-582
422	Colon152602	Colon	Colon	-410	Colon	-580
423	Colon152610	Colon	Colon	-510	Colon	-746
424	Colon152613	Colon	Colon	-423	Colon	-647
425	Colon152614	Colon	Colon	-334	Colon	-536
426	Colon152632	Colon	Colon	-339	Colon	-523
427	Colon152638	Uterus	Ovary	-651	Ovary	-920
428	Colon152658	Colon	Colon	-581	Colon	-804
429	Colon152664	Colon	Colon	-365	Colon	-571
430	Colon152666	Colon	Colon	-357	Colon	-545
431	Colon152684	Colon	Colon	-417	Colon	-631
432	Colon152692	Colon	Colon	-395	Colon	-641
433	Colon152695	Colon	Colon	-351	Colon	-528
434	Colon152714	Colon	Colon	-317	Colon	-486
435	Colon152725	Colon	Colon	-401	Colon	-590
436	Colon152730	Colon	Colon	-331	Colon	-510
437	Colon152780	Colon	Colon	-351	Colon	-530
438	Colon152790	Colon	Colon	-327	Colon	-509
439	Colon152799	Colon	Colon	-393	Colon	-591
440	Colon179793	Colon	Colon	-415	Colon	-611
441	Colon179795	Colon	Colon	-440	Colon	-661
442	Colon179803	Colon	Colon	-560	Colon	-687
443	Colon179804	Colon	Colon	-443	Colon	-690
444	Colon179805	Colon	Colon	-562	Colon	-830
445	Colon179816	Ovary	Colon	-739	Colon	-1070
446	Colon179820	Colon	Colon	-382	Colon	-595
447	Colon179831	Colon	Colon	-411	Colon	-581
448	Colon179838	Colon	Colon	-379	Colon	-528
449	Colon179839	Colon	Colon	-458	Colon	-680
450	Colon179844	Colon	Colon	-410	Colon	-589
451	Colon179860	Colon	Colon	-457	Colon	-657
452	Colon179867	Colon	Colon	-746	Colon	-873
453	Colon179868	Ovary	Normal	-410	Normal	-715
454	Colon179880	Colon	Colon	-365	Colon	-537
455	Colon179882	Colon	Colon	-472	Colon	-697
456	Colon179887	Colon	Colon	-480	Colon	-690
457	Colon179888	Colon	Colon	-762	Colon	-1108
458	Colon179889	Colon	Colon	-362	Colon	-552
459	Colon179897	Colon	Colon	-351	Colon	-532
460	Colon179899	Colon	Colon	-514	Colon	-774
461	Colon179908	Colon	Colon	-355	Colon	-542
462	Colon179913	Ovary	Ovary	-585	Ovary	-830
463	Colon179922	Colon	Colon	-447	Colon	-666
464	Colon179924	Colon	Colon	-450	Colon	-672
465	Colon179925	Colon	Colon	-468	Colon	-692
466	Colon179928	Colon	Colon	-366	Colon	-561
467	Colon179930	Colon	Colon	-396	Colon	-615
468	Colon179937	Colon	Colon	-525	Colon	-781
469	Colon179948	Colon	Colon	-461	Colon	-684
470	Colon203684	Colon	Colon	-410	Colon	-636
471	Colon203705	Colon	Breast	-777	Normal	-1067
472	Colon203724	Colon	Colon	-547	Breast	-824
473	Colon203728	Colon	Colon	-393	Colon	-604
474	Colon203782	Colon	Colon	-487	Colon	-743
475	Colon231875	Colon	Colon	-407	Colon	-598
476	Colon231904	Colon	Colon	-647	Colon	-869
477	Colon231905	Colon	Colon	-490	Colon	-717
478	Colon231908	Colon	Breast	-494	Breast	-677
479	Colon231921	Colon	Colon	-446	Colon	-661
480	Colon231928	Colon	Colon	-433	Colon	-653
481	Colon231936	Colon	Breast	-786	Normal	-1095
482	Colon231939	Colon	Thyroid	-384	Thyroid	-559
483	Colon231953	Colon	Colon	-601	Colon	-859
484	Colon231956	Colon	Colon	-485	Colon	-727
485	Colon231958	Colon	Colon	-379	Colon	-574
486	Colon231959	Colon	Colon	-372	Colon	-620
487	Colon231961	Colon	Colon	-446	Colon	-667
488	Colon231964	Colon	Ovary	-823	Ovary	-1237
489	Colon231971	Colon	Colon	-409	Colon	-618
490	Colon231988	Colon	Colon	-533	Colon	-794
491	Colon38055	Colon	Colon	-519	Colon	-717
492	Colon38061	Colon	Breast	-513	Breast	-772
493	Colon38074	Colon	Colon	-355	Colon	-546
494	Colon38075	Colon	Colon	-364	Colon	-552
495	Colon38077	Colon	Colon	-372	Colon	-546
496	Colon38078	Colon	Breast	-444	Breast	-685
497	Colon38089	Colon	Stomach	-619	Colon	-839
498	Colon38105	Colon	Colon	-357	Colon	-566
499	Colon38107	Colon	Colon	-379	Colon	-617
500	Colon437270	Colon	Colon	-435	Colon	-602
501	Colon437271	Colon	Colon	-502	Colon	-672
502	Colon437272	Colon	Colon	-634	Colon	-891
503	Colon437273	Colon	Colon	-487	Colon	-629
504	Colon437274	Colon	Colon	-424	Colon	-535
505	Colon437275	Colon	Colon	-456	Colon	-578
506	Colon437276	Colon	Colon	-385	Colon	-548
507	Colon437277	Colon	Colon	-426	Colon	-582
508	Colon437278	Colon	Colon	-459	Colon	-546
509	Colon437279	Colon	Colon	-458	Colon	-591
510	Colon437280	Colon	Colon	-469	Colon	-643
511	Colon437281	Colon	Colon	-464	Colon	-681
512	Colon437282	Colon	Colon	-496	Colon	-590
513	Colon437283	Colon	Normal	-499	Colon	-644
514	Colon437284	Colon	Colon	-401	Colon	-561
515	Colon437285	Colon	Colon	-479	Colon	-628
516	Colon437286	Colon	Colon	-700	Colon	-916
517	Colon437287	Colon	Colon	-494	Colon	-691
518	Colon437288	Colon	Colon	-528	Colon	-696
519	Colon437289	Colon	Colon	-465	Colon	-653
520	Colon437290	Colon	Colon	-560	Colon	-765
521	Colon437291	Colon	Colon	-478	Colon	-595
522	Colon437292	Colon	Colon	-465	Colon	-673
523	Colon437293	Colon	Colon	-594	Colon	-825
524	Colon437294	Colon	Colon	-493	Colon	-697
525	Colon437295	Colon	Colon	-440	Colon	-621
526	Colon437296	Colon	Colon	-458	Colon	-646
527	Colon437297	Colon	Colon	-529	Colon	-665
528	Colon437298	Colon	Colon	-440	Colon	-562
529	Colon437299	Colon	Colon	-385	Colon	-511
530	Colon437300	Colon	Colon	-431	Colon	-588
531	Colon437301	Colon	Colon	-555	Colon	-772
532	Colon437302	Colon	Colon	-429	Colon	-555
533	Colon437303	Colon	Colon	-452	Colon	-603
534	Colon437304	Colon	Normal	-504	Colon	-650
535	Colon437305	Colon	Colon	-426	Colon	-570
536	Colon437306	Colon	Colon	-406	Colon	-563
537	Colon437307	Colon	Colon	-630	Colon	-843
538	Colon437308	Colon	Colon	-644	Colon	-778
539	Colon437309	Colon	Colon	-448	Colon	-564
540	Colon437310	Colon	Colon	-543	Colon	-770
541	Colon437311	Colon	Colon	-570	Colon	-762
542	Colon437312	Colon	Normal	-481	Colon	-612
543	Colon437313	Colon	Colon	-542	Colon	-711
544	Colon437314	Colon	Colon	-527	Colon	-670
545	Colon437315	Colon	Colon	-498	Colon	-709
546	Colon437316	Colon	Colon	-728	Colon	-1088
547	Colon437317	Colon	Colon	-502	Colon	-705
548	Colon437318	Colon	Colon	-510	Colon	-706
549	Colon437319	Colon	Colon	-454	Colon	-640
550	Colon437320	Colon	Colon	-674	Colon	-817
551	Colon437321	Colon	Colon	-532	Colon	-658
552	Colon437322	Colon	Colon	-479	Colon	-627
553	Colon437323	Colon	Colon	-457	Colon	-699
554	Colon437324	Colon	Colon	-491	Colon	-590
555	Colon46823	Ovary	Ovary	-579	Ovary	-757
556	Colon46841	Colon	Colon	-550	Colon	-776
557	Colon46845	Colon	Colon	-470	Colon	-684
558	Colon46857	Colon	Colon	-376	Colon	-577
559	Colon46861	Colon	Colon	-370	Colon	-570
560	Colon46864	Colon	Colon	-424	Colon	-681
561	Colon46865	Colon	Colon	-375	Colon	-604
562	Colon46877	Colon	Colon	-518	Colon	-777
563	Colon46887	Colon	Colon	-396	Colon	-609
564	Colon46895	Colon	Colon	-345	Colon	-531
565	Colon46899	Colon	Colon	-576	Colon	-881
566	Colon46915	Colon	Colon	-546	Colon	-746
567	Colon46921	Colon	Colon	-398	Colon	-577
568	Colon46924	Colon	Colon	-844	Colon	-1149
569	Colon46930	Colon	Colon	-410	Colon	-628
570	Colon46931	Colon	Colon	-414	Colon	-679
571	Colon46940	Colon	Colon	-385	Colon	-593
572	Colon46945	Colon	Colon	-501	Colon	-665
573	Colon46956	Colon	Colon	-483	Colon	-717
574	Colon53045	Colon	Colon	-449	Colon	-725
575	Colon53047	Colon	Colon	-562	Colon	-834
576	Colon53055	Colon	Colon	-328	Colon	-512
577	Colon53070	Colon	Colon	-478	Colon	-671
578	Colon53073	Colon	Colon	-433	Colon	-655
579	Colon53083	Colon	Colon	-478	Colon	-712
580	Colon53106	Colon	Colon	-376	Colon	-572
581	Colon53111	Uterus	Colon	-777	Colon	-1010
582	Colon53113	Colon	Colon	-349	Colon	-539
583	Colon53126	Colon	Colon	-457	Colon	-708
584	Colon53135	Colon	Colon	-459	Colon	-683
585	Colon53142	Colon	Colon	-432	Colon	-664
586	Colon53146	Colon	Colon	-444	Colon	-692
587	Colon53148	Colon	Colon	-379	Colon	-618
588	Colon53153	Colon	Colon	-397	Colon	-659
589	Colon53156	Colon	Colon	-425	Colon	-701
590	Colon53169	Colon	Colon	-363	Colon	-555
591	Colon53178	Colon	Colon	-397	Colon	-618
592	Colon76490	Ovary	Ovary	-501	Ovary	-730
593	Colon76501	Colon	Colon	-460	Colon	-722
594	Colon76512	Colon	Colon	-559	Colon	-791
595	Colon76519	Colon	Colon	-375	Colon	-575
596	Colon76520	Colon	Colon	-588	Colon	-842
597	Colon76522	Colon	Colon	-346	Colon	-553
598	Colon76524	Colon	Colon	-434	Colon	-630
599	Colon76526	Colon	Colon	-502	Colon	-754
600	Colon76529	Colon	Colon	-525	Colon	-844
601	Colon76530	Colon	Colon	-383	Colon	-598
602	Colon76548	Colon	Colon	-546	Colon	-748
603	Colon76555	Colon	Colon	-536	Colon	-793
604	Colon76573	Colon	Colon	-346	Colon	-525
605	Colon76576	Colon	Colon	-396	Colon	-614
606	Colon76583	Colon	Colon	-420	Colon	-632
607	Colon76598	Colon	Colon	-718	Colon	-910
608	Colon76605	Colon	Colon	-424	Colon	-605
609	Colon76607	Colon	Colon	-339	Colon	-539
610	Colon76608	Colon	Colon	-532	Colon	-819
611	Colon76610	Colon	Lung	-595	Lung	-892
612	Colon76611	Colon	Colon	-572	Colon	-794
613	Colon76615	Colon	Breast	-493	Normal	-771
614	Colon76617	Colon	Colon	-405	Colon	-622
615	Colon76618	Colon	Colon	-418	Colon	-618
616	Colon76629	Colon	Colon	-357	Colon	-569
617	Colon76639	Colon	Colon	-359	Colon	-588
618	Colon88945	Colon	Colon	-476	Colon	-725
619	Colon88963	Colon	Colon	-339	Colon	-523
620	Colon88968	Colon	Colon	-355	Colon	-551
621	Colon88994	Colon	Colon	-370	Colon	-567
622	Colon88999	Colon	Colon	-495	Colon	-704
623	Colon89002	Colon	Colon	-447	Normal	-678
624	Colon89004	Colon	Colon	-334	Colon	-493
625	Colon89007	Colon	Colon	-366	Colon	-559
626	Colon89026	Colon	Colon	-405	Colon	-601
627	Colon89037	Colon	Colon	-471	Colon	-739
628	Colon89040	Colon	Colon	-600	Colon	-814
629	Colon89044	Colon	Colon	-608	Colon	-824
630	Colon89047	Colon	Colon	-447	Colon	-690
631	Colon89049	Colon	Colon	-338	Colon	-515
632	Colon89052	Colon	Colon	-489	Colon	-737
633	Colon89053	Colon	Colon	-550	Colon	-844
634	Colon89061	Colon	Colon	-410	Colon	-604
635	Colon89062	Colon	Colon	-346	Colon	-548
636	Colon89069	Colon	Colon	-387	Colon	-624
637	Colon89090	Colon	Colon	-350	Colon	-534
638	Colon89098	Colon	Colon	-517	Colon	-765
639	Colon89103	Colon	Colon	-426	Colon	-643
640	CommonBileduct277720	Cholangiocarcinoma	Pancreas	-468	Pancreas	-798
641	CorpusUteri152773	Uterus	Uterus	-461	Uterus	-651
642	CorpusUteri179802	Uterus	Uterus	-437	Uterus	-629
643	CorpusUteri38052	Uterus	Uterus	-542	Ovary	-802
644	CorpusUteri53093	Uterus	Uterus	-547	Uterus	-802
645	CorpusUteri76578	Uterus	Uterus	-740	Uterus	-1120
646	CorpusUteri89085	Uterus	Uterus	-618	Uterus	-963
647	E.AFMX.11.raw.448275146	Normal	Normal	-669	Normal	-942
648	E.AFMX.11.raw.448275205	Normal	Normal	-677	Normal	-976
649	E.AFMX.11.raw.448275279	Normal	Normal	-660	Normal	-956
650	E.AFMX.11.raw.448275359	Normal	Normal	-651	Normal	-931
651	E.AFMX.11.raw.448275439	Normal	Normal	-676	Normal	-969
652	E.AFMX.11.raw.448275515	Normal	Normal	-656	Normal	-953
653	E.GEOD.10135.raw.1712321543	Normal	Normal	-537	Normal	-799
654	E.GEOD.10135.raw.1712321629	Normal	Normal	-549	Normal	-782
655	E.GEOD.10135.raw.1712321859	Normal	Normal	-558	Normal	-802
656	E.GEOD.10135.raw.1712321926	Normal	Normal	-571	Normal	-814
657	E.GEOD.10135.raw.1712321950	Normal	Normal	-544	Normal	-765
658	E.GEOD.10135.raw.1712321986	Normal	Normal	-562	Normal	-810
659	E.GEOD.10135.raw.1712322021	Normal	Normal	-552	Normal	-784
660	E.GEOD.10135.raw.1712322169	Normal	Normal	-556	Normal	-802
661	E.GEOD.10135.raw.1712322295	Normal	Normal	-540	Normal	-750
662	E.GEOD.10135.raw.1712322383	Normal	Normal	-543	Normal	-783
663	E.GEOD.10135.raw.1712322697	Normal	Normal	-545	Normal	-790
664	E.GEOD.10135.raw.1712322737	Normal	Normal	-550	Normal	-809
665	E.GEOD.10135.raw.1712322851	Normal	Normal	-567	Normal	-821
666	E.GEOD.10135.raw.1712322926	Normal	Normal	-559	Normal	-799
667	E.GEOD.10135.raw.1712322983	Normal	Normal	-547	Normal	-785
668	E.GEOD.10135.raw.1712323007	Normal	Normal	-555	Normal	-814
669	E.GEOD.10135.raw.1712323323	Normal	Normal	-553	Normal	-777
670	E.GEOD.10135.raw.1712323412	Normal	Normal	-545	Normal	-751
671	E.GEOD.10135.raw.1712323444	Normal	Normal	-561	Normal	-801
672	E.GEOD.10135.raw.1712323552	Normal	Normal	-536	Normal	-769
673	E.GEOD.10135.raw.1712323600	Normal	Normal	-575	Normal	-811
674	E.GEOD.12606.raw.1681029306	Normal	Normal	-549	Normal	-706
675	E.GEOD.12606.raw.1681029486	Normal	Normal	-720	Normal	-910
676	E.GEOD.12606.raw.1681029973	Normal	Normal	-598	Normal	-794
677	E.GEOD.13471.raw.1719193157	Normal	Normal	-619	Normal	-1002
678	E.GEOD.13471.raw.1719193552	Normal	Normal	-555	Normal	-770
679	E.GEOD.13471.raw.1719195624	Normal	Normal	-599	Normal	-952
680	E.GEOD.13471.raw.1719196319	Normal	Normal	-584	Colon	-831
681	E.GEOD.13471.raw.1719197037	Normal	Normal	-548	Normal	-705
682	E.GEOD.13471.raw.1719197444	Normal	Normal	-638	Normal	-1036
683	E.GEOD.13471.raw.1719198030	Normal	Colon	-447	Colon	-618
684	E.GEOD.2328.raw.1626822805	Normal	Normal	-597	Normal	-904
685	E.GEOD.2328.raw.1626822884	Normal	Normal	-560	Normal	-761
686	E.GEOD.2328.raw.1626823503	Normal	Normal	-565	Normal	-764
687	E.GEOD.2328.raw.1626824031	Normal	Normal	-597	Normal	-900
688	E.GEOD.2328.raw.1626824195	Normal	Normal	-585	Normal	-889
689	E.GEOD.2328.raw.1626824334	Normal	Normal	-592	Normal	-891
690	E.GEOD.2328.raw.1626824364	Normal	Normal	-594	Normal	-897
691	E.GEOD.2328.raw.1626824531	Normal	Normal	-589	Normal	-898
692	E.GEOD.2328.raw.1626824616	Normal	Normal	-592	Normal	-812
693	E.GEOD.6004.raw.1628710381	Thyroid	Thyroid	-458	Thyroid	-759
694	E.GEOD.6004.raw.1628710446	Normal	Thyroid	-407	Thyroid	-619
695	E.GEOD.6004.raw.1628710541	Thyroid	Thyroid	-419	Normal	-654
696	E.GEOD.6004.raw.1628710599	Thyroid	Thyroid	-437	Thyroid	-728
697	E.GEOD.6004.raw.1628710669	Thyroid	Thyroid	-469	Thyroid	-716
698	E.GEOD.6004.raw.1628710730	Thyroid	Thyroid	-482	Thyroid	-742
699	E.GEOD.6004.raw.1628710813	Thyroid	Thyroid	-475	Thyroid	-711
700	E.GEOD.6004.raw.1628710861	Thyroid	Thyroid	-407	Thyroid	-625
701	E.GEOD.6004.raw.1628710925	Thyroid	Thyroid	-402	Thyroid	-636
702	E.GEOD.6004.raw.1628710985	Thyroid	Thyroid	-418	Thyroid	-629
703	E.GEOD.6004.raw.1628711037	Thyroid	Thyroid	-477	Thyroid	-757
704	E.GEOD.6004.raw.1628711113	Thyroid	Thyroid	-417	Thyroid	-661
705	E.GEOD.6004.raw.1628711191	Thyroid	Thyroid	-422	Thyroid	-652
706	E.GEOD.6004.raw.1628711243	Thyroid	Thyroid	-558	Thyroid	-787
707	E.GEOD.6004.raw.1628711296	Thyroid	Thyroid	-530	Thyroid	-822
708	E.GEOD.6004.raw.1628711349	Normal	Thyroid	-392	Thyroid	-586
709	E.GEOD.6004.raw.1628711394	Normal	Thyroid	-398	Thyroid	-622
710	E.GEOD.6764.raw.1629560976	Normal	Normal	-655	Normal	-1015
711	E.GEOD.6764.raw.1629561078	Normal	Normal	-615	Normal	-1048
712	E.GEOD.6764.raw.1629561150	Normal	Normal	-632	Normal	-1077
713	E.GEOD.6764.raw.1629561385	Normal	Normal	-664	Normal	-1120
714	E.GEOD.6764.raw.1629562109	Normal	Normal	-632	Normal	-1044
715	E.GEOD.6764.raw.1629562230	Normal	Normal	-669	Normal	-964
716	E.GEOD.6764.raw.1629563325	Normal	Normal	-641	Normal	-1102
717	E.GEOD.6764.raw.1629563385	Normal	Normal	-637	Normal	-1070
718	E.GEOD.6764.raw.1629564405	Normal	Normal	-662	Normal	-1140
719	E.GEOD.6764.raw.1629564478	Normal	Normal	-648	Normal	-1031
720	E.GEOD.7307.raw.1631412228	Normal	Normal	-723	Normal	-1171
721	E.GEOD.7307.raw.1631415539	Normal	Normal	-458	Normal	-706
722	E.GEOD.7307.raw.1631416562	Normal	Normal	-689	Normal	-1109
723	E.GEOD.7307.raw.1631417695	Normal	Normal	-682	Normal	-930
724	E.GEOD.7307.raw.1631418323	Normal	Prostate	-456	Normal	-609
725	E.GEOD.7307.raw.1631419973	Normal	Normal	-654	Normal	-986
726	E.GEOD.7307.raw.1631421033	Normal	Prostate	-301	Prostate	-446
727	E.GEOD.7307.raw.1631421385	Normal	Normal	-595	Normal	-897
728	E.GEOD.7307.raw.1631423935	Normal	Normal	-674	Normal	-808
729	E.GEOD.7307.raw.1631424423	Normal	Normal	-660	Normal	-977
730	E.GEOD.7307.raw.1631425127	Normal	Normal	-670	Normal	-970
731	E.GEOD.7307.raw.1631426829	Normal	Normal	-416	Normal	-615
732	E.GEOD.7307.raw.1631427370	Normal	Normal	-655	Normal	-1011
733	E.GEOD.7307.raw.1631427966	Normal	Normal	-613	Normal	-841
734	E.GEOD.7307.raw.1631428542	Normal	Normal	-468	Normal	-703
735	E.GEOD.7307.raw.1631428688	Normal	Normal	-500	Normal	-743
736	E.GEOD.7307.raw.1631430280	Normal	Normal	-630	Ovary	-854
737	E.GEOD.7307.raw.1631433418	Normal	Normal	-612	Normal	-1011
738	E.GEOD.7307.raw.1631434225	Normal	Normal	-662	Normal	-986
739	E.GEOD.7307.raw.1631434556	Normal	Normal	-667	Normal	-847
740	E.GEOD.7307.raw.1631435215	Normal	Normal	-674	Normal	-930
741	E.GEOD.7307.raw.1631436636	Normal	Normal	-493	Normal	-750
742	E.GEOD.7307.raw.1631437505	Normal	Normal	-668	Normal	-1078
743	E.GEOD.7307.raw.1631437654	Normal	Normal	-436	Normal	-614
744	E.GEOD.7307.raw.1631437770	Normal	Normal	-550	Normal	-786
745	E.GEOD.7307.raw.1631443845	Normal	Normal	-626	Normal	-958
746	E.GEOD.7307.raw.1631444447	Normal	Normal	-622	Normal	-1031
747	E.GEOD.7307.raw.1631445854	Normal	Normal	-532	Normal	-777
748	E.GEOD.7307.raw.1631447718	Normal	Normal	-464	Normal	-725
749	E.GEOD.7307.raw.1631450331	Normal	Normal	-599	Normal	-862
750	E.GEOD.7307.raw.1631451579	Normal	Normal	-685	Normal	-942
751	E.GEOD.7307.raw.1631452764	Normal	Normal	-629	Normal	-927
752	E.GEOD.7307.raw.1631452952	Normal	Normal	-599	Normal	-892
753	E.GEOD.7307.raw.1631453913	Normal	Normal	-409	Normal	-647
754	E.GEOD.7307.raw.1631454203	Normal	Normal	-542	Normal	-725
755	E.GEOD.7307.raw.1631454494	Normal	Normal	-720	Normal	-1161
756	E.GEOD.7307.raw.1631456316	Normal	Prostate	-307	Normal	-514
757	E.GEOD.7307.raw.1631456418	Normal	Normal	-646	Normal	-975
758	E.GEOD.7307.raw.1631459380	Normal	Normal	-601	Normal	-881
759	E.GEOD.7307.raw.1631459512	Normal	Normal	-695	Normal	-1036
760	E.GEOD.7307.raw.1631460324	Normal	Prostate	-317	Prostate	-463
761	E.GEOD.7307.raw.1631465467	Normal	Normal	-353	Normal	-534
762	E.GEOD.7307.raw.1631465536	Normal	Normal	-600	Normal	-1000
763	E.GEOD.7307.raw.1631467382	Normal	Normal	-536	Normal	-805
764	E.GEOD.7307.raw.1631467678	Normal	Normal	-317	Normal	-524
765	E.GEOD.7307.raw.1631470446	Normal	Normal	-592	Normal	-827
766	E.GEOD.7307.raw.1631470789	Normal	Normal	-608	Normal	-800
767	E.GEOD.7307.raw.1631471145	Normal	Normal	-732	Normal	-1033
768	E.GEOD.7307.raw.1631473691	Normal	Normal	-613	Normal	-1017
769	E.GEOD.7307.raw.1631474074	Normal	Normal	-736	Normal	-1058
770	E.GEOD.7307.raw.1631474484	Normal	Normal	-540	Normal	-737
771	E.GEOD.7307.raw.1631474639	Normal	Normal	-623	Normal	-869
772	E.GEOD.7392.raw.1630104356	Normal	Normal	-531	Normal	-724
773	E.GEOD.7392.raw.1630104451	Normal	Normal	-536	Normal	-719
774	E.GEOD.7392.raw.1630104522	Normal	Normal	-527	Normal	-720
775	E.GEOD.7392.raw.1630104560	Normal	Normal	-533	Normal	-729
776	E.GEOD.7392.raw.1630104602	Normal	Normal	-524	Normal	-716
777	E.GEOD.7392.raw.1630104725	Normal	Normal	-537	Normal	-747
778	E.GEOD.7392.raw.1630104762	Normal	Normal	-546	Normal	-733
779	E.GEOD.7392.raw.1630104813	Normal	Normal	-524	Normal	-715
780	E.GEOD.7392.raw.1630104967	Normal	Normal	-530	Normal	-725
781	E.GEOD.7392.raw.1630105128	Normal	Normal	-567	Normal	-785
782	E.GEOD.7392.raw.1630105200	Normal	Normal	-535	Normal	-745
783	E.GEOD.7392.raw.1630105242	Normal	Normal	-576	Normal	-810
784	E.GEOD.7392.raw.1630105412	Normal	Normal	-540	Normal	-728
785	E.GEOD.7392.raw.1630105549	Normal	Normal	-533	Normal	-718
786	E.GEOD.7904.raw.1630934463	Normal	Normal	-467	Normal	-713
787	E.GEOD.7904.raw.1630935179	Normal	Normal	-596	Normal	-829
788	E.GEOD.7904.raw.1630935652	Normal	Normal	-535	Normal	-775
789	E.GEOD.7904.raw.1630936622	Normal	Normal	-560	Normal	-810
790	E.GEOD.7904.raw.1630936828	Normal	Normal	-538	Normal	-712
791	E.GEOD.7904.raw.1630937544	Normal	Normal	-495	Normal	-726
792	E.MEXP.882.raw.1230704375	Normal	Normal	-665	Normal	-839
793	E.MEXP.882.raw.1230704471	Normal	Normal	-604	Normal	-845
794	E.MEXP.882.raw.1230704558	Normal	Normal	-637	Normal	-793
795	E.MEXP.882.raw.1230704649	Normal	Normal	-502	Breast	-678
796	E.MEXP.882.raw.1230706332	Normal	Normal	-934	Normal	-1473
797	Endocervix89042	Cervix_Uteri	Cervix_Uteri	-589	Cervix_Uteri	-859
798	Endometrium102425	Uterus	Uterus	-589	Uterus	-889
799	Endometrium102444	Uterus	Uterus	-500	Uterus	-706
800	Endometrium102469	Uterus	Uterus	-483	Uterus	-694
801	Endometrium117579	Uterus	Uterus	-406	Uterus	-602
802	Endometrium117582	Uterus	Uterus	-469	Uterus	-702
803	Endometrium117586	Uterus	Uterus	-564	Uterus	-791
804	Endometrium117589	Uterus	Uterus	-559	Uterus	-809
805	Endometrium117590	Uterus	Uterus	-562	Uterus	-811
806	Endometrium117600	Uterus	Uterus	-499	Uterus	-741
807	Endometrium117643	Uterus	Uterus	-410	Uterus	-624
808	Endometrium117650	Uterus	Uterus	-547	Uterus	-798
809	Endometrium117667	Uterus	Uterus	-465	Uterus	-659
810	Endometrium117691	Uterus	Uterus	-486	Uterus	-747
811	Endometrium117697	Uterus	Uterus	-695	Uterus	-1061
812	Endometrium117703	Uterus	Uterus	-405	Uterus	-605
813	Endometrium117704	Uterus	Uterus	-424	Uterus	-638
814	Endometrium117708	Uterus	Uterus	-572	Uterus	-879
815	Endometrium117712	Uterus	Uterus	-525	Uterus	-783
816	Endometrium117722	Uterus	Uterus	-542	Uterus	-773
817	Endometrium117724	Uterus	Uterus	-420	Uterus	-597
818	Endometrium117729	Uterus	Uterus	-433	Uterus	-656
819	Endometrium117739	Uterus	Uterus	-494	Uterus	-749
820	Endometrium117767	Uterus	Uterus	-620	Uterus	-955
821	Endometrium137918	Uterus	Uterus	-642	Uterus	-1027
822	Endometrium137955	Uterus	Uterus	-508	Uterus	-728
823	Endometrium137960	Uterus	Uterus	-479	Uterus	-730
824	Endometrium137961	Uterus	Uterus	-411	Uterus	-598
825	Endometrium137968	Uterus	Uterus	-458	Uterus	-650
826	Endometrium137980	Uterus	Uterus	-455	Uterus	-639
827	Endometrium152644	Uterus	Uterus	-620	Uterus	-908
828	Endometrium152660	Uterus	Uterus	-434	Uterus	-640
829	Endometrium38067	Uterus	Breast	-669	Breast	-961
830	Endometrium38084	Uterus	Uterus	-541	Uterus	-842
831	Endometrium46867	Uterus	Ovary	-617	Ovary	-872
832	Endometrium46912	Uterus	Uterus	-426	Uterus	-639
833	Endometrium46932	Uterus	Uterus	-546	Uterus	-744
834	Endometrium46943	Uterus	Ovary	-486	Ovary	-665
835	Endometrium46949	Uterus	Uterus	-514	Uterus	-773
836	Endometrium53053	Uterus	Uterus	-421	Uterus	-608
837	Endometrium53065	Uterus	Uterus	-462	Uterus	-708
838	Endometrium53067	Uterus	Uterus	-514	Uterus	-751
839	Endometrium53075	Uterus	Uterus	-441	Uterus	-624
840	Endometrium53084	Uterus	Breast	-435	Breast	-641
841	Endometrium53103	Uterus	Uterus	-391	Uterus	-583
842	Endometrium53143	Uterus	Uterus	-675	Ovary	-970
843	Endometrium53149	Uterus	Uterus	-528	Uterus	-814
844	Endometrium53155	Uterus	Uterus	-560	Uterus	-856
845	Endometrium53176	Uterus	Uterus	-474	Uterus	-698
846	Endometrium53179	Uterus	Uterus	-593	Ovary	-862
847	Endometrium53189	Uterus	Lung	-706	Stomach	-972
848	Endometrium76487	Uterus	Uterus	-513	Uterus	-764
849	Endometrium76499	Uterus	Uterus	-729	Uterus	-1024
850	Endometrium76507	Uterus	Uterus	-462	Uterus	-670
851	Endometrium76527	Uterus	Ovary	-565	Ovary	-879
852	Endometrium76632	Uterus	Uterus	-419	Uterus	-634
853	Endometrium76635	Uterus	Uterus	-480	Uterus	-733
854	Endometrium76638	Uterus	Uterus	-515	Uterus	-716
855	Endometrium76649	Uterus	Lung	-554	Uterus	-833
856	Endometrium88952	Uterus	Uterus	-479	Uterus	-716
857	Endometrium88966	Uterus	Uterus	-615	Uterus	-820
858	Endometrium89034	Uterus	Uterus	-434	Uterus	-604
859	Endometrium89076	Uterus	Uterus	-551	Uterus	-824
860	Endometrium89087	Uterus	Uterus	-669	Uterus	-858
861	Endometrium89089	Uterus	Uterus	-499	Uterus	-708
862	Esophagus102541	Stomach	Stomach	-603	Stomach	-863
863	Esophagus102543	Stomach	Colon	-568	Stomach	-815
864	Esophagus137932	Stomach	Stomach	-527	Stomach	-795
865	Esophagus179884	Stomach	Colon	-546	Stomach	-772
866	Esophagus179900	Stomach	Colon	-662	Stomach	-911
867	ExocrinePancreas117762	Pancreas	Colon	-816	Colon	-1158
868	ExocrinePancreas137938	Pancreas	Pancreas	-596	Pancreas	-827
869	ExocrinePancreas89080	Pancreas	Colon	-560	Normal	-822
870	FallopianTube117583	Uterus	Ovary	-457	Ovary	-651
871	FallopianTube38087	Ovary	Ovary	-489	Ovary	-731
872	Gallbladder179800	Cholangiocarcinoma	Stomach	-722	Stomach	-926
873	GastroesophagealJunction152789	Stomach	Stomach	-622	Stomach	-875
874	GDau.RH.KPT.1.U133_Plus_2.a1	Ovary	Ovary	-491	Ovary	-681
875	GDau.RH.KPT.10.U133_Plus_2.a2	Colon	Colon	-770	Colon	-1006
876	GDau.RH.KPT.11.U133_Plus_2.a1	Bladder_UT	Bladder_UT	-532	Bladder_UT	-751
877	GDau.RH.KPT.12.U133_Plus_2.a2	Stomach	Stomach	-544	Stomach	-766
878	GDau.RH.KPT.17.U133_Plus_2.a2	Ovary	Ovary	-566	Ovary	-821
879	GDau.RH.KPT.19.U133_Plus_2.a2	Stomach	Colon	-652	Colon	-867
880	GDau.RH.KPT.2.U133_Plus_2.a1	Ovary	Ovary	-480	Ovary	-690
881	GDau.RH.KPT.20.U133_Plus_2.a2	Kidney	Kidney	-499	Kidney	-731
882	GDau.RH.KPT.21.U133_Plus_2.a2	Ovary	Ovary	-609	Ovary	-804
883	GDau.RH.KPT.22.U133_Plus_2.a2	Prostate	Prostate	-433	Prostate	-800
884	GDau.RH.KPT.24.U133_Plus_2.a1	Prostate	Prostate	-348	Prostate	-534
885	GDau.RH.KPT.25.U133_Plus_2.a1	Bladder_UT	Bladder_UT	-773	Bladder_UT	-1067
886	GDau.RH.KPT.26.U133_Plus_2.a1	Bladder_UT	Bladder_UT	-563	Bladder_UT	-790
887	GDau.RH.KPT.27.U133_Plus_2.a1	Prostate	Prostate	-598	Prostate	-792
888	GDau.RH.KPT.3.U133_Plus_2.a1	Ovary	Breast	-651	Breast	-922
889	GDau.RH.KPT.30.U133_Plus_2.a1	Prostate	Prostate	-489	Prostate	-769
890	GDau.RH.KPT.31.U133_Plus_2.a1	Stomach	Stomach	-676	Stomach	-717
891	GDau.RH.KPT.34.U133_Plus_2.a1	Stomach	Stomach	-549	Stomach	-826
892	GDau.RH.KPT.36.U133_Plus_2.a1	Bladder_UT	Bladder_UT	-597	Bladder_UT	-871
893	GDau.RH.KPT.37.U133_Plus_2.a1	Lung	Lung	-446	Lung	-654
894	GDau.RH.KPT.38.U133_Plus_2.a1	Pancreas	Pancreas	-608	Pancreas	-625
895	GDau.RH.KPT.39.U133_Plus_2.a1	Bladder_UT	Lung	-598	Bladder_UT	-793
896	GDau.RH.KPT.4.U133_Plus_2.a1	Breast	Breast	-444	Breast	-672
897	GDau.RH.KPT.41.U133_Plus_2.a1	Lung	Lung	-462	Lung	-682
898	GDau.RH.KPT.42.U133_Plus_2.a1	Lung	Lung	-763	Ovary	-1027
899	GDau.RH.KPT.44.U133_Plus_2.a1	Lung	Lung	-665	Lung	-886
900	GDau.RH.KPT.48.U133_Plus_2.a2	Stomach	Normal	-526	Stomach	-581
901	GDau.RH.KPT.49.U133_Plus_2.a1	Stomach	Stomach	-442	Stomach	-575
902	GDau.RH.KPT.5.U133_Plus_2.a1	Breast	Breast	-563	Breast	-806
903	GDau.RH.KPT.50.U133_Plus_2.a1	Bladder_UT	Bladder_UT	-631	Bladder_UT	-955
904	GDau.RH.KPT.51.U133_Plus_2.a1	Pancreas	Pancreas	-495	Pancreas	-684
905	GDau.RH.KPT.52.U133_Plus_2.a1	Stomach	Stomach	-564	Pancreas	-758
906	GDau.RH.KPT.54.U133_Plus_2.a1	Pancreas	Pancreas	-485	Pancreas	-677
907	GDau.RH.KPT.6.U133_Plus_2.a1	Breast	Breast	-506	Breast	-755
908	GDau.RH.KPT.7.U133_Plus_2.a1	Breast	Breast	-503	Breast	-776
909	GDau.RH.UPT.11	UPT	Ovary	-541	Ovary	-756
910	GDau.RH.UPT.13	UPT	Colon	-882	Pancreas	-1193
911	GDAU.RH.UPT.14	UPT	Lung	-695	Lung	-975
912	GDAU.RH.UPT.17	UPT	Colon	-578	Colon	-746
913	GDau.RH.UPT.21	UPT	Colon	-822	Breast	-1108
914	GDau.RH.UPT.22	UPT	Breast	-689	Normal	-934
915	GDau.RH.UPT.23	UPT	Kidney	-763	Kidney	-1085
916	GDau.RH.UPT.26	UPT	Breast	-717	Breast	-971
917	GDau.RH.UPT.28	UPT	Ovary	-587	Ovary	-810
918	GDau.RH.UPT.31	UPT	Lung	-699	Stomach	-985
919	GDau.RH.UPT.32	UPT	Bladder_UT	-598	Normal	-926
920	GDau.RH.UPT.33	UPT	Breast	-770	Colon	-1098
921	GDau.RH.UPT.34	UPT	Lung	-610	Lung	-898
922	GDau.RH.UPT.35	Cholangiocarcinoma	Pancreas	-612	Stomach	-942
923	GDau.RH.UPT.38	Cholangiocarcinoma	Normal	-763	Normal	-1117
924	GDau.RH.UPT.39	UPT	Lung	-755	Pancreas	-1097
925	GDau.RH.UPT.40	UPT	Colon	-613	Colon	-729
926	GDau.RH.UPT.41	UPT	Stomach	-716	Stomach	-1040
927	GDau.RH.UPT.42	UPT	Pancreas	-684	Pancreas	-994
928	GDau.RH.UPT.43	UPT	Colon	-544	Stomach	-797
929	GDau.RH.UPT.44	UPT	Bladder_UT	-915	Bladder_UT	-1286
930	GDau.RH.UPT.45	UPT	Colon	-835	Colon	-1245
931	GDau.RH.UPT.46	UPT	Normal	-646	Normal	-1027
932	GDau.RH.UPT.47	UPT	Cholangiocarcinoma	-631	Cholangiocarcinoma	-932
933	GDau.RH.UPT.48	UPT	Ovary	-675	Ovary	-1032
934	GDau.RH.UPT.49	UPT	Kidney	-908	Kidney	-1223
935	GDau.RH.UPT.50	UPT	Lung	-696	Stomach	-978
936	GDau.RH.UPT.51	UPT	Lung	-521	Cervix_Uteri	-828
937	GDau.RH.UPT.52	UPT	Cholangiocarcinoma	-679	Cholangiocarcinoma	-932
938	GDau.RH.UPT.53	UPT	Lung	-757	Lung	-1047
939	GDau.RH.UPT.54	UPT	Normal	-665	Normal	-1068
940	GDau.RH.UPT.55	UPT	Normal	-647	Normal	-962
941	GDau.RH.UPT.57	UPT	Cholangiocarcinoma	-689	Liver	-965
942	GDau.RH.UPT.58	UPT	Cholangiocarcinoma	-643	Cholangiocarcinoma	-995
943	GDau.RH.UPT.61	UPT	Lung	-807	Cholangiocarcinoma	-1102
944	GDau.RH.UPT.64	UPT	Lung	-822	Lung	-1168
945	GDau.RH.UPT.65	UPT	Breast	-681	Breast	-929
946	GDau.RH.UPT.66	UPT	Lung	-834	Cervix_Uteri	-1100
947	GDau.RH.UPT.68	UPT	Lung	-743	Pancreas	-1079
948	GDau.RH.UPT.70	UPT	Colon	-634	Colon	-842
949	GDau.RH.UPT.71	UPT	Kidney	-766	Kidney	-1096
950	GDau.RH.UPT.72	UPT	Kidney	-919	Kidney	-1277
951	GDau.RH.UPT.73	UPT	Colon	-770	Normal	-1020
952	GDau.RH.UPT.74	UPT	Normal	-690	Normal	-1010
953	GDau.RH.UPT.75	UPT	Cholangiocarcinoma	-644	Cholangiocarcinoma	-925
954	GDau.RH.UPT.76	UPT	Colon	-677	Colon	-912
955	GDau.RH.UPT.77	UPT	Lung	-659	Breast	-978
956	GDau.RH.UPT.78	UPT	Lung	-754	Lung	-1062
957	GDau.RH.UPT.79	Cholangiocarcinoma	Cholangiocarcinoma	-822	Cholangiocarcinoma	-1082
958	GDau.RH.UPT.80	UPT	Cholangiocarcinoma	-833	Cholangiocarcinoma	-1111
959	GDau.RH.UPT.81	UPT	Normal	-818	Breast	-1212
960	GDau.RH.UPT.82.U133_Plus_2.a2	UPT	Cholangiocarcinoma	-933	Cholangiocarcinoma	-1209
961	GDau.RH.UPT.83.U133_Plus_2.a2	UPT	Cholangiocarcinoma	-743	Cholangiocarcinoma	-1061
962	GDau.RH.UPT.86.U133_Plus_2.a1	UPT	Lung	-773	Stomach	-1108
963	GDau.RH.UPT.87.U133_Plus_2.a1	UPT	Cholangiocarcinoma	-738	Cholangiocarcinoma	-1030
964	GDau.RH.UPT.88.U133_Plus_2.a1	UPT	Cervix_Uteri	-790	Cervix_Uteri	-1033
965	GDau.RH.UPT.89.U133_Plus_2.a1_2	UPT	Cholangiocarcinoma	-688	Cholangiocarcinoma	-916
966	GDau.RH.UPT.90.U133_Plus_2.a1	UPT	Ovary	-600	Ovary	-781
967	GDau.RH.UPT.91.U133_Plus_2.a1	UPT	Lung	-676	Lung	-939
968	GDau.RH.UPT.92.U133_Plus_2.a1	UPT	Thyroid	-734	Normal	-1097
969	GDau.RH.UPT.93.U133_Plus_2.a1	UPT	Normal	-648	Breast	-940
970	GDau.RH.UPT.94.U133_Plus_2.a1	UPT	Normal	-721	Normal	-984
971	GDau.RH.UPT.95.U133_Plus_2.a1	UPT	Normal	-865	Breast	-1098
972	GSM102574	Colon	Colon	-687	Colon	-984
973	HeadOfPancreas76631	Pancreas	Pancreas	-518	Pancreas	-795
974	HumerusBone152785	Stomach	Lung	-695	Breast	-971
975	Ileum46851	Cervix_Uteri	Cervix_Uteri	-620	Cervix_Uteri	-834
976	IliacLymphNode179945	Melanoma	Melanoma	-735	Melanoma	-900
977	Jejunum152764	Colon	Colon	-571	Colon	-775
978	Kidney102428	Kidney	Kidney	-345	Kidney	-558
979	Kidney102432	Kidney	Kidney	-414	Kidney	-604
980	Kidney102433	Kidney	Kidney	-377	Kidney	-578
981	Kidney102438	Kidney	Kidney	-515	Kidney	-747
982	Kidney102456	Kidney	Kidney	-358	Kidney	-547
983	Kidney102458	Kidney	Kidney	-797	Kidney	-1013
984	Kidney102459	Kidney	Kidney	-336	Kidney	-542
985	Kidney102461	Kidney	Kidney	-356	Kidney	-566
986	Kidney102463	Kidney	Kidney	-407	Kidney	-638
987	Kidney102464	Kidney	Kidney	-388	Kidney	-611
988	Kidney102465	Kidney	Kidney	-509	Kidney	-717
989	Kidney102471	Kidney	Kidney	-552	Kidney	-794
990	Kidney102477	Kidney	Kidney	-434	Kidney	-638
991	Kidney102500	Kidney	Lung	-663	Kidney	-1027
992	Kidney102522	Kidney	Kidney	-398	Kidney	-673
993	Kidney102529	Kidney	Kidney	-428	Kidney	-637
994	Kidney102537	Kidney	Breast	-620	Breast	-913
995	Kidney102542	Kidney	Kidney	-349	Kidney	-576
996	Kidney102554	Kidney	Kidney	-411	Kidney	-629
997	Kidney102562	Kidney	Kidney	-366	Kidney	-593
998	Kidney102565	Kidney	Kidney	-335	Kidney	-530
999	Kidney102570	Kidney	Kidney	-519	Kidney	-771
1000	Kidney102575	Kidney	Kidney	-453	Kidney	-700
1001	Kidney102578	Kidney	Kidney	-395	Kidney	-643
1002	Kidney102582	Kidney	Kidney	-480	Kidney	-676
1003	Kidney117644	Kidney	Kidney	-379	Kidney	-573
1004	Kidney117653	Kidney	Kidney	-351	Kidney	-554
1005	Kidney117658	Kidney	Kidney	-343	Kidney	-545
1006	Kidney117674	Kidney	Kidney	-520	Kidney	-713
1007	Kidney117680	Kidney	Kidney	-346	Kidney	-567
1008	Kidney117682	Kidney	Kidney	-364	Kidney	-603
1009	Kidney117694	Kidney	Kidney	-458	Kidney	-682
1010	Kidney117700	Kidney	Kidney	-526	Kidney	-719
1011	Kidney117706	Kidney	Kidney	-693	Kidney	-851
1012	Kidney117711	Kidney	Kidney	-429	Kidney	-700
1013	Kidney117715	Kidney	Kidney	-327	Kidney	-509
1014	Kidney117721	Kidney	Kidney	-388	Kidney	-647
1015	Kidney117743	Kidney	Kidney	-421	Kidney	-652
1016	Kidney117749	Kidney	Kidney	-414	Kidney	-621
1017	Kidney117750	Kidney	Kidney	-354	Kidney	-554
1018	Kidney117751	Kidney	Kidney	-339	Kidney	-536
1019	Kidney117774	Kidney	Kidney	-453	Kidney	-722
1020	Kidney137928	Kidney	Kidney	-336	Kidney	-536
1021	Kidney137934	Kidney	Kidney	-525	Kidney	-776
1022	Kidney137941	Kidney	Breast	-466	Normal	-727
1023	Kidney137948	Kidney	Kidney	-326	Kidney	-506
1024	Kidney137956	Kidney	Kidney	-350	Kidney	-579
1025	Kidney137986	Kidney	Kidney	-382	Kidney	-590
1026	Kidney137990	Kidney	Kidney	-327	Kidney	-516
1027	Kidney137992	Kidney	Kidney	-370	Kidney	-625
1028	Kidney137995	Kidney	Kidney	-325	Kidney	-522
1029	Kidney138006	Kidney	Kidney	-513	Kidney	-757
1030	Kidney138012	Kidney	Kidney	-360	Kidney	-575
1031	Kidney138017	Kidney	Kidney	-374	Kidney	-587
1032	Kidney138019	Kidney	Kidney	-348	Kidney	-573
1033	Kidney138020	Kidney	Kidney	-415	Kidney	-623
1034	Kidney138025	Kidney	Kidney	-590	Kidney	-852
1035	Kidney138034	Kidney	Kidney	-402	Kidney	-657
1036	Kidney138045	Kidney	Kidney	-349	Kidney	-540
1037	Kidney138046	Kidney	Kidney	-369	Kidney	-613
1038	Kidney138053	Kidney	Kidney	-446	Kidney	-711
1039	Kidney152606	Kidney	Kidney	-430	Kidney	-610
1040	Kidney152637	Kidney	Kidney	-321	Kidney	-521
1041	Kidney152677	Kidney	Kidney	-347	Kidney	-542
1042	Kidney152687	Kidney	Kidney	-389	Kidney	-589
1043	Kidney152697	Kidney	Kidney	-339	Kidney	-545
1044	Kidney152701	Kidney	Kidney	-356	Kidney	-554
1045	Kidney152704	Kidney	Kidney	-348	Kidney	-534
1046	Kidney152715	Kidney	Kidney	-440	Kidney	-598
1047	Kidney152727	Kidney	Kidney	-455	Kidney	-741
1048	Kidney152740	Kidney	Kidney	-503	Kidney	-683
1049	Kidney152741	Kidney	Kidney	-474	Kidney	-717
1050	Kidney152763	Kidney	Kidney	-366	Kidney	-580
1051	Kidney152774	Kidney	Kidney	-422	Kidney	-608
1052	Kidney152798	Kidney	Kidney	-464	Kidney	-718
1053	Kidney152801	Kidney	Kidney	-447	Kidney	-608
1054	Kidney179779	Kidney	Kidney	-305	Kidney	-521
1055	Kidney179789	Kidney	Kidney	-440	Kidney	-662
1056	Kidney179797	Kidney	Kidney	-449	Kidney	-694
1057	Kidney179810	Kidney	Kidney	-369	Kidney	-614
1058	Kidney179819	Kidney	Kidney	-407	Kidney	-617
1059	Kidney179821	Kidney	Kidney	-361	Kidney	-525
1060	Kidney179828	Kidney	Kidney	-430	Kidney	-645
1061	Kidney179834	Kidney	Kidney	-352	Kidney	-529
1062	Kidney179842	Kidney	Kidney	-443	Kidney	-776
1063	Kidney179846	Kidney	Kidney	-498	Kidney	-734
1064	Kidney179847	Kidney	Kidney	-572	Kidney	-859
1065	Kidney179848	Kidney	Kidney	-502	Kidney	-712
1066	Kidney179855	Kidney	Kidney	-322	Kidney	-489
1067	Kidney179873	Kidney	Kidney	-393	Kidney	-612
1068	Kidney179883	Kidney	Kidney	-459	Kidney	-673
1069	Kidney179904	Kidney	Kidney	-343	Kidney	-573
1070	Kidney179910	Kidney	Kidney	-410	Kidney	-646
1071	Kidney179915	Kidney	Kidney	-338	Kidney	-536
1072	Kidney179931	Kidney	Kidney	-606	Kidney	-800
1073	Kidney179935	Kidney	Kidney	-516	Kidney	-733
1074	Kidney179938	Kidney	Kidney	-346	Kidney	-550
1075	Kidney179949	Kidney	Kidney	-1034	Kidney	-1535
1076	Kidney179955	Kidney	Kidney	-464	Kidney	-661
1077	Kidney203655	Kidney	Kidney	-380	Kidney	-562
1078	Kidney203656	Bladder_UT	Bladder_UT	-662	Bladder_UT	-938
1079	Kidney203665	Kidney	Kidney	-406	Kidney	-614
1080	Kidney203710	Kidney	Kidney	-520	Kidney	-701
1081	Kidney203712	Kidney	Kidney	-410	Kidney	-606
1082	Kidney203727	Kidney	Kidney	-351	Kidney	-551
1083	Kidney203741	Kidney	Kidney	-379	Kidney	-555
1084	Kidney203769	Kidney	Kidney	-364	Kidney	-601
1085	Kidney203789	Kidney	Kidney	-470	Kidney	-586
1086	Kidney203790	Kidney	Kidney	-622	Kidney	-828
1087	Kidney203801	Kidney	Kidney	-450	Kidney	-710
1088	Kidney231873	Kidney	Kidney	-421	Kidney	-597
1089	Kidney231877	Kidney	Kidney	-392	Kidney	-603
1090	Kidney231878	Kidney	Kidney	-395	Kidney	-619
1091	Kidney231880	Kidney	Kidney	-433	Kidney	-617
1092	Kidney231889	Kidney	Kidney	-424	Kidney	-586
1093	Kidney231898	Kidney	Kidney	-381	Kidney	-577
1094	Kidney231900	Kidney	Kidney	-349	Kidney	-542
1095	Kidney231910	Kidney	Kidney	-411	Kidney	-561
1096	Kidney231912	Kidney	Kidney	-506	Kidney	-777
1097	Kidney231914	Kidney	Kidney	-493	Kidney	-734
1098	Kidney231916	Kidney	Kidney	-554	Kidney	-769
1099	Kidney231925	Kidney	Kidney	-422	Kidney	-655
1100	Kidney231926	Kidney	Kidney	-425	Kidney	-614
1101	Kidney231927	Kidney	Kidney	-411	Kidney	-669
1102	Kidney231929	Kidney	Kidney	-601	Kidney	-900
1103	Kidney231938	Kidney	Kidney	-914	Kidney	-1211
1104	Kidney231963	Kidney	Kidney	-348	Kidney	-550
1105	Kidney231969	Kidney	Kidney	-349	Kidney	-586
1106	Kidney231972	Kidney	Kidney	-362	Kidney	-546
1107	Kidney231984	Kidney	Kidney	-412	Kidney	-648
1108	Kidney231986	Kidney	Kidney	-373	Kidney	-576
1109	Kidney281279	Kidney	Normal	-788	Lung	-1005
1110	Kidney281280	Kidney	Bladder_UT	-503	Bladder_UT	-721
1111	Kidney281281	Kidney	Kidney	-849	Kidney	-1042
1112	Kidney281282	Kidney	Kidney	-877	Kidney	-1246
1113	Kidney281283	Kidney	Normal	-872	Kidney	-1263
1114	Kidney281284	Kidney	Kidney	-840	Kidney	-1050
1115	Kidney281285	Kidney	Kidney	-577	Kidney	-805
1116	Kidney281286	Kidney	Kidney	-487	Kidney	-684
1117	Kidney281287	Kidney	Kidney	-462	Kidney	-722
1118	Kidney281288	Kidney	Kidney	-478	Kidney	-716
1119	Kidney281289	Kidney	Kidney	-604	Kidney	-796
1120	kidney281290	Kidney	Kidney	-419	Kidney	-621
1121	kidney281291	Kidney	Kidney	-598	Kidney	-824
1122	kidney281292	Kidney	Kidney	-487	Kidney	-712
1123	kidney281293	Kidney	Kidney	-538	Kidney	-772
1124	kidney281294	Kidney	Kidney	-540	Kidney	-745
1125	kidney281295	Kidney	Kidney	-827	Kidney	-884
1126	kidney281296	Kidney	Kidney	-468	Kidney	-654
1127	kidney281297	Kidney	Kidney	-617	Kidney	-837
1128	kidney281298	Kidney	Kidney	-763	Kidney	-900
1129	kidney281299	Kidney	Kidney	-415	Kidney	-593
1130	kidney281300	Kidney	Kidney	-487	Kidney	-690
1131	kidney281301	Kidney	Kidney	-701	Kidney	-830
1132	kidney281302	Kidney	Lung	-708	Normal	-1067
1133	kidney281303	Kidney	Kidney	-613	Kidney	-892
1134	kidney281304	Kidney	Kidney	-710	Kidney	-908
1135	kidney281305	Kidney	Kidney	-581	Kidney	-705
1136	kidney281306	Kidney	Kidney	-1030	Kidney	-1305
1137	kidney281307	Kidney	Colon	-892	Breast	-1261
1138	kidney281308	Kidney	Kidney	-405	Kidney	-644
1139	kidney281309	Kidney	Kidney	-510	Kidney	-693
1140	kidney281310	Kidney	Kidney	-500	Kidney	-675
1141	kidney281314	Normal	Normal	-584	Normal	-756
1142	kidney281315	Normal	Normal	-592	Normal	-762
1143	kidney281316	Normal	Normal	-585	Normal	-755
1144	kidney281317	Kidney	Kidney	-559	Kidney	-689
1145	kidney281318	Kidney	Kidney	-549	Kidney	-654
1146	kidney281319	Kidney	Kidney	-529	Kidney	-689
1147	kidney281320	Kidney	Kidney	-462	Kidney	-574
1148	kidney281321	Kidney	Kidney	-539	Kidney	-653
1149	kidney281322	Kidney	Kidney	-638	Kidney	-844
1150	kidney281323	Kidney	Kidney	-584	Kidney	-727
1151	kidney281324	Kidney	Kidney	-552	Kidney	-655
1152	kidney281325	Kidney	Kidney	-567	Kidney	-639
1153	kidney281326	Kidney	Kidney	-510	Kidney	-697
1154	kidney281327	Kidney	Kidney	-714	Kidney	-890
1155	kidney281328	Kidney	Normal	-706	Kidney	-970
1156	kidney281329	Kidney	Kidney	-827	Kidney	-989
1157	kidney281330	Kidney	Kidney	-794	Kidney	-944
1158	kidney281331	Kidney	Kidney	-795	Kidney	-934
1159	kidney281332	Kidney	Kidney	-900	Kidney	-1138
1160	kidney281333	Kidney	Kidney	-529	Kidney	-652
1161	kidney281334	Kidney	Kidney	-690	Kidney	-940
1162	kidney281335	Kidney	Kidney	-688	Kidney	-942
1163	kidney281336	Normal	Normal	-773	Normal	-955
1164	kidney281337	Normal	Kidney	-805	Normal	-992
1165	kidney281338	Normal	Normal	-826	Normal	-1085
1166	kidney281339	Normal	Kidney	-793	Kidney	-1089
1167	Kidney368639	Kidney	Kidney	-833	Kidney	-995
1168	Kidney368640	Kidney	Kidney	-605	Kidney	-728
1169	Kidney368641	Kidney	Kidney	-693	Kidney	-851
1170	Kidney368642	Kidney	Kidney	-525	Kidney	-714
1171	Kidney368643	Kidney	Kidney	-684	Kidney	-758
1172	Kidney368644	Kidney	Kidney	-919	Kidney	-1267
1173	Kidney368645	Kidney	Kidney	-476	Kidney	-652
1174	Kidney368646	Kidney	Kidney	-589	Kidney	-740
1175	Kidney368648	Kidney	Normal	-785	Kidney	-975
1176	Kidney368649	Normal	Normal	-568	Normal	-708
1177	Kidney368650	Normal	Normal	-628	Normal	-786
1178	Kidney368651	Normal	Normal	-670	Normal	-888
1179	Kidney368652	Normal	Normal	-688	Normal	-934
1180	Kidney368653	Normal	Normal	-653	Normal	-855
1181	Kidney368654	Normal	Normal	-593	Normal	-758
1182	Kidney368655	Normal	Normal	-562	Normal	-717
1183	Kidney368656	Normal	Normal	-542	Normal	-701
1184	Kidney368657	Normal	Normal	-588	Normal	-732
1185	Kidney368658	Normal	Normal	-563	Normal	-728
1186	Kidney368659	Normal	Normal	-579	Normal	-741
1187	Kidney368660	Normal	Normal	-559	Normal	-705
1188	Kidney38073	Kidney	Kidney	-366	Kidney	-591
1189	Kidney46825	Kidney	Kidney	-346	Kidney	-580
1190	Kidney46826	Kidney	Kidney	-803	Kidney	-1092
1191	Kidney46847	Kidney	Kidney	-429	Kidney	-613
1192	Kidney46858	Kidney	Kidney	-396	Kidney	-602
1193	Kidney46875	Kidney	Kidney	-389	Kidney	-649
1194	Kidney46881	Kidney	Kidney	-533	Kidney	-727
1195	Kidney46882	Kidney	Kidney	-838	Colon	-1132
1196	Kidney46892	Kidney	Kidney	-544	Kidney	-932
1197	Kidney46929	Kidney	Kidney	-733	Kidney	-952
1198	Kidney46939	Kidney	Kidney	-438	Kidney	-680
1199	Kidney46944	Kidney	Kidney	-370	Kidney	-559
1200	Kidney46957	Kidney	Kidney	-382	Kidney	-634
1201	Kidney46963	Kidney	Kidney	-406	Kidney	-671
1202	Kidney46964	Kidney	Kidney	-499	Kidney	-757
1203	Kidney46965	Kidney	Kidney	-491	Kidney	-690
1204	Kidney53043	Kidney	Kidney	-353	Kidney	-560
1205	Kidney53057	Kidney	Kidney	-567	Kidney	-892
1206	Kidney53060	Kidney	Kidney	-568	Kidney	-848
1207	Kidney53062	Kidney	Kidney	-491	Kidney	-790
1208	Kidney53064	Kidney	Kidney	-325	Kidney	-526
1209	Kidney53076	Kidney	Kidney	-483	Kidney	-671
1210	Kidney53079	Kidney	Kidney	-335	Kidney	-559
1211	Kidney53081	Kidney	Kidney	-390	Kidney	-598
1212	Kidney53092	Kidney	Kidney	-501	Kidney	-760
1213	Kidney53122	Kidney	Kidney	-434	Kidney	-673
1214	Kidney53127	Kidney	Kidney	-435	Kidney	-692
1215	Kidney53136	Kidney	Kidney	-368	Kidney	-578
1216	Kidney53141	Kidney	Kidney	-385	Kidney	-599
1217	Kidney53154	Kidney	Kidney	-431	Kidney	-766
1218	Kidney53171	Kidney	Kidney	-400	Kidney	-631
1219	Kidney76503	Kidney	Kidney	-523	Kidney	-768
1220	Kidney76508	Kidney	Kidney	-424	Kidney	-658
1221	Kidney76515	Kidney	Kidney	-398	Kidney	-610
1222	Kidney76518	Kidney	Kidney	-354	Kidney	-576
1223	Kidney76538	Kidney	Kidney	-475	Kidney	-791
1224	Kidney76543	Kidney	Kidney	-424	Kidney	-656
1225	Kidney76551	Kidney	Kidney	-380	Kidney	-610
1226	Kidney76558	Kidney	Kidney	-397	Kidney	-644
1227	Kidney76568	Kidney	Kidney	-395	Kidney	-613
1228	Kidney76570	Kidney	Kidney	-389	Kidney	-664
1229	Kidney76577	Kidney	Kidney	-517	Kidney	-858
1230	Kidney76580	Kidney	Breast	-476	Normal	-724
1231	Kidney76591	Kidney	Kidney	-331	Kidney	-554
1232	Kidney76602	Kidney	Kidney	-383	Kidney	-585
1233	Kidney76606	Kidney	Kidney	-336	Kidney	-517
1234	Kidney76626	Kidney	Breast	-558	Kidney	-1016
1235	Kidney88947	Kidney	Kidney	-414	Kidney	-581
1236	Kidney88987	Kidney	Kidney	-386	Kidney	-586
1237	Kidney88989	Kidney	Kidney	-417	Kidney	-678
1238	Kidney88995	Kidney	Kidney	-332	Kidney	-542
1239	Kidney89029	Kidney	Kidney	-801	Normal	-1086
1240	Kidney89058	Kidney	Kidney	-376	Kidney	-593
1241	Kidney89064	Kidney	Kidney	-369	Kidney	-560
1242	Kidney89065	Kidney	Kidney	-332	Kidney	-532
1243	Kidney89066	Kidney	Kidney	-541	Kidney	-778
1244	Kidney89067	Kidney	Kidney	-427	Kidney	-634
1245	Kidney89078	Kidney	Kidney	-352	Kidney	-566
1246	Kidney89086	Kidney	Kidney	-565	Kidney	-750
1247	Kidney89099	Kidney	Kidney	-509	Kidney	-693
1248	KidneyAndUreter102515	Bladder_UT	Bladder_UT	-528	Bladder_UT	-764
1249	LAdnexa46840	Ovary	Ovary	-668	Ovary	-1012
1250	LAxillaryLymphNode88967	Prostate	Prostate	-797	Prostate	-1026
1251	LeftLowerLobeLung76621	Lung	Lung	-502	Lung	-758
1252	LFH.JPL.RH.N4.Pancreas.U133_Plus_2.a1	Normal	Pancreas	-770	Normal	-725
1253	LFH.JPL.RH.N5.Pancreas.U133_Plus_2.a1	Normal	Normal	-751	Normal	-812
1254	LFH.JPL.RH.T1.Pancreas.U133_Plus_2.a1	Pancreas	Pancreas	-514	Pancreas	-830
1255	LFH.JPL.RH.T1.Pancreas.U133_Plus_2.a2	Pancreas	Pancreas	-525	Stomach	-788
1256	LFH.JPL.RH.T2.Pancreas.U133_Plus_2.a1	Pancreas	Pancreas	-760	Pancreas	-1004
1257	LFH.JPL.RH.T6.Pancreas.U133_Plus_2.a1	Pancreas	Colon	-627	Colon	-964
1258	Liver102503	Liver	Lung	-710	Liver	-668
1259	Liver102531	Colon	Colon	-679	Colon	-1006
1260	Liver117657	Liver	Thyroid	-624	Normal	-961
1261	Liver137897	Colon	Colon	-466	Colon	-640
1262	Liver137909	Liver	Liver	-649	Liver	-790
1263	Liver137921	Colon	Colon	-463	Colon	-634
1264	Liver137933	Colon	Colon	-472	Colon	-675
1265	Liver137935	Colon	Colon	-489	Colon	-710
1266	Liver137962	Liver	Liver	-844	Liver	-1196
1267	Liver138043	Colon	Normal	-615	Colon	-791
1268	Liver152584	Colon	Normal	-624	Normal	-1048
1269	Liver152612	Colon	Colon	-407	Colon	-586
1270	Liver152626	Colon	Normal	-615	Colon	-951
1271	Liver152708	Colon	Colon	-514	Colon	-595
1272	Liver152760	Colon	Colon	-676	Colon	-763
1273	Liver152765	Colon	Colon	-645	Colon	-728
1274	Liver179840	Colon	Kidney	-571	Kidney	-880
1275	Liver179865	Colon	Colon	-492	Colon	-650
1276	Liver179952	Liver	Liver	-623	Liver	-705
1277	Liver203660	Cholangiocarcinoma	Colon	-340	Colon	-534
1278	Liver203676	Liver	Liver	-796	Liver	-1034
1279	Liver203704	Colon	Colon	-620	Colon	-780
1280	Liver203750	Liver	Liver	-600	Liver	-834
1281	Liver203751	Liver	Liver	-498	Liver	-862
1282	Liver203775	Colon	Colon	-515	Colon	-717
1283	Liver231883	Colon	Colon	-727	Colon	-876
1284	Liver231890	Liver	Liver	-537	Liver	-675
1285	Liver231940	Cholangiocarcinoma	Normal	-279	Normal	-454
1286	Liver277687	Colon	Colon	-737	Colon	-855
1287	Liver325791	Breast	Breast	-592	Breast	-795
1288	Liver325800	Liver	Liver	-720	Liver	-1046
1289	Liver325819	Colon	Colon	-549	Colon	-636
1290	Liver46848	Pancreas	Pancreas	-713	Pancreas	-915
1291	Liver46970	Colon	Normal	-663	Normal	-1044
1292	Liver46971	Colon	Normal	-717	Colon	-920
1293	Liver53090	Colon	Colon	-441	Colon	-624
1294	Liver76498	Cholangiocarcinoma	Cholangiocarcinoma	-794	Cholangiocarcinoma	-925
1295	Liver76644	Liver	Liver	-614	Liver	-686
1296	Liver88946	Colon	Colon	-477	Colon	-701
1297	Liver89030	Colon	Thyroid	-515	Thyroid	-832
1298	Liver89054	Ovary	Ovary	-703	Breast	-967
1299	LPelvicSidewall88948	Ovary	Ovary	-467	Ovary	-672
1300	Lung102447	Lung	Lung	-455	Lung	-628
1301	Lung102449	Lung	Breast	-577	Breast	-851
1302	Lung102451	Lung	Lung	-484	Lung	-666
1303	Lung102455	Lung	Lung	-468	Lung	-643
1304	Lung102507	Lung	Lung	-403	Lung	-617
1305	Lung102512	Lung	Lung	-405	Lung	-638
1306	Lung102548	Lung	Lung	-442	Lung	-691
1307	Lung102553	Lung	Thyroid	-608	Lung	-855
1308	Lung102555	Lung	Lung	-460	Lung	-687
1309	Lung102556	Lung	Lung	-547	Lung	-832
1310	Lung117610	Lung	Lung	-429	Lung	-667
1311	Lung117629	Lung	Lung	-431	Lung	-642
1312	Lung117632	Lung	Lung	-425	Lung	-664
1313	Lung117671	Lung	Lung	-732	Lung	-951
1314	Lung117731	Breast	Breast	-484	Breast	-770
1315	Lung117763	Lung	Lung	-474	Lung	-692
1316	Lung117770	Lung	Lung	-562	Lung	-833
1317	Lung117772	Lung	Lung	-459	Lung	-701
1318	Lung137910	Lung	Lung	-526	Lung	-773
1319	Lung137912	Lung	Lung	-513	Lung	-727
1320	Lung137916	Lung	Lung	-469	Lung	-712
1321	Lung137931	Lung	Lung	-386	Lung	-610
1322	Lung137945	Lung	Lung	-684	Lung	-967
1323	Lung138001	Lung	Lung	-616	Pancreas	-820
1324	Lung138002	Lung	Lung	-537	Lung	-818
1325	Lung138003	Lung	Lung	-398	Lung	-623
1326	Lung138047	Colon	Lung	-509	Lung	-748
1327	Lung152592	Colon	Colon	-489	Colon	-719
1328	Lung152594	Lung	Lung	-512	Lung	-760
1329	Lung152608	Lung	Lung	-451	Lung	-714
1330	Lung152609	Lung	Lung	-418	Lung	-623
1331	Lung152652	Lung	Breast	-535	Breast	-812
1332	Lung152670	Lung	Lung	-411	Lung	-616
1333	Lung152681	Lung	Lung	-600	Lung	-920
1334	Lung152757	Lung	Lung	-357	Lung	-552
1335	Lung179786	Lung	Breast	-507	Lung	-766
1336	Lung179801	Lung	Lung	-557	Lung	-813
1337	Lung179827	Lung	Pancreas	-482	Pancreas	-727
1338	Lung179881	Lung	Lung	-456	Lung	-672
1339	Lung179918	Lung	Stomach	-516	Stomach	-761
1340	Lung179951	Lung	Lung	-468	Lung	-701
1341	Lung203641	Lung	Lung	-450	Lung	-642
1342	Lung203643	Lung	Lung	-401	Lung	-616
1343	Lung203699	Lung	Lung	-447	Lung	-624
1344	Lung203732	Lung	Lung	-570	Lung	-848
1345	Lung203779	Lung	Lung	-445	Lung	-671
1346	Lung203787	Lung	Pancreas	-735	Pancreas	-1035
1347	Lung231874	Lung	Lung	-567	Lung	-834
1348	Lung231885	Lung	Lung	-465	Lung	-697
1349	Lung231895	Lung	Lung	-477	Lung	-696
1350	Lung231896	Lung	Lung	-487	Lung	-730
1351	Lung231897	Lung	Lung	-441	Lung	-636
1352	Lung231899	Lung	Lung	-372	Lung	-540
1353	Lung231907	Lung	Lung	-397	Lung	-602
1354	Lung231950	Lung	Lung	-581	Breast	-911
1355	Lung231952	Lung	Lung	-615	Lung	-875
1356	Lung258551	Lung	Lung	-567	Lung	-729
1357	Lung258552	Lung	Lung	-482	Lung	-659
1358	Lung258553	Lung	Lung	-530	Lung	-693
1359	Lung258554	Lung	Lung	-612	Lung	-793
1360	Lung258555	Lung	Lung	-512	Lung	-716
1361	Lung258556	Lung	Lung	-685	Lung	-971
1362	Lung258557	Lung	Lung	-430	Lung	-598
1363	Lung258558	Lung	Lung	-590	Lung	-799
1364	Lung258559	Lung	Lung	-620	Lung	-729
1365	Lung258560	Lung	Lung	-677	Lung	-888
1366	Lung258561	Lung	Lung	-699	Lung	-856
1367	Lung258562	Lung	Lung	-789	Lung	-987
1368	Lung258563	Lung	Lung	-508	Lung	-679
1369	Lung258564	Lung	Lung	-745	Lung	-929
1370	Lung258565	Lung	Lung	-493	Lung	-651
1371	Lung258566	Lung	Lung	-482	Lung	-636
1372	Lung258567	Lung	Lung	-592	Lung	-724
1373	Lung258568	Lung	Lung	-660	Lung	-844
1374	Lung258569	Lung	Lung	-677	Lung	-1017
1375	Lung258570	Lung	Lung	-481	Lung	-667
1376	Lung258571	Lung	Lung	-762	Lung	-930
1377	Lung258572	Lung	Lung	-494	Lung	-701
1378	Lung258573	Lung	Lung	-643	Lung	-850
1379	Lung258574	Lung	Lung	-463	Lung	-603
1380	Lung258575	Lung	Lung	-678	Lung	-782
1381	Lung258576	Lung	Lung	-711	Lung	-805
1382	Lung258577	Lung	Lung	-567	Lung	-767
1383	Lung258578	Lung	Lung	-562	Lung	-751
1384	Lung258579	Lung	Lung	-506	Lung	-610
1385	Lung258580	Lung	Lung	-615	Lung	-868
1386	Lung258581	Lung	Lung	-533	Lung	-669
1387	Lung258582	Lung	Lung	-803	Lung	-1117
1388	Lung258583	Lung	Lung	-529	Lung	-659
1389	Lung258584	Lung	Lung	-617	Lung	-803
1390	Lung258585	Lung	Lung	-587	Lung	-718
1391	Lung258586	Lung	Lung	-567	Lung	-856
1392	Lung258587	Lung	Lung	-745	Lung	-928
1393	Lung258588	Lung	Lung	-647	Lung	-722
1394	Lung258589	Lung	Lung	-495	Lung	-670
1395	Lung258590	Lung	Lung	-484	Lung	-629
1396	Lung258591	Lung	Lung	-586	Lung	-714
1397	Lung258592	Lung	Lung	-745	Lung	-901
1398	Lung258593	Lung	Lung	-651	Lung	-847
1399	Lung258594	Lung	Lung	-585	Lung	-756
1400	Lung258595	Lung	Lung	-597	Lung	-830
1401	Lung258596	Lung	Lung	-613	Lung	-771
1402	Lung258597	Lung	Lung	-748	Lung	-918
1403	Lung258598	Lung	Lung	-728	Lung	-875
1404	Lung258599	Lung	Lung	-522	Lung	-709
1405	Lung258600	Lung	Lung	-605	Lung	-785
1406	Lung258601	Lung	Lung	-700	Lung	-887
1407	Lung258602	Lung	Lung	-585	Lung	-731
1408	Lung258603	Lung	Lung	-472	Lung	-648
1409	Lung258604	Lung	Lung	-644	Lung	-847
1410	Lung258605	Lung	Lung	-667	Lung	-855
1411	Lung258606	Lung	Lung	-625	Lung	-748
1412	Lung258607	Lung	Lung	-747	Lung	-937
1413	Lung258608	Lung	Lung	-577	Lung	-712
1414	Lung46817	Lung	Lung	-427	Lung	-622
1415	Lung46824	Lung	Lung	-461	Lung	-672
1416	Lung46833	Lung	Colon	-692	Thyroid	-1076
1417	Lung46843	Lung	Lung	-523	Lung	-780
1418	Lung46844	Bladder_UT	Bladder_UT	-571	Bladder_UT	-852
1419	Lung46850	Lung	Lung	-427	Lung	-670
1420	Lung46860	Lung	Lung	-552	Lung	-830
1421	Lung46868	Lung	Lung	-415	Lung	-635
1422	Lung46884	Lung	Lung	-555	Lung	-720
1423	Lung46904	Lung	Lung	-492	Lung	-725
1424	Lung46909	Lung	Lung	-622	Lung	-862
1425	Lung46913	Lung	Lung	-399	Lung	-604
1426	Lung46936	Lung	Lung	-499	Lung	-722
1427	Lung46941	Lung	Lung	-579	Lung	-796
1428	Lung46961	Lung	Lung	-561	Lung	-824
1429	Lung46973	Lung	Lung	-448	Lung	-693
1430	Lung46976	Lung	Lung	-483	Lung	-655
1431	Lung53167	Lung	Lung	-464	Lung	-704
1432	Lung53170	Lung	Lung	-545	Lung	-720
1433	Lung76488	Lung	Lung	-455	Lung	-665
1434	Lung76572	Melanoma	Thyroid	-607	Breast	-868
1435	Lung76574	Colon	Colon	-433	Colon	-659
1436	Lung76585	Lung	Lung	-498	Lung	-741
1437	Lung76587	Lung	Lung	-496	Lung	-790
1438	Lung76590	Lung	Lung	-399	Lung	-625
1439	Lung76595	Lung	Lung	-548	Lung	-836
1440	Lung76647	Kidney	Kidney	-900	Kidney	-1397
1441	Lung88949	Lung	Lung	-430	Lung	-662
1442	Lung88950	Lung	Lung	-751	Lung	-1039
1443	Lung88953	Lung	Lung	-491	Lung	-660
1444	Lung88959	Lung	Lung	-504	Lung	-756
1445	Lung88962	Lung	Lung	-557	Lung	-799
1446	Lung88981	Lung	Lung	-413	Lung	-599
1447	Lung88997	Lung	Lung	-492	Lung	-739
1448	Lung89046	Lung	Lung	-626	Lung	-846
1449	Lung89060	Lung	Lung	-475	Lung	-681
1450	Lung89072	Lung	Lung	-573	Lung	-830
1451	LymphNode152587	Cervix_Uteri	Cervix_Uteri	-484	Cervix_Uteri	-696
1452	LymphNode152588	Melanoma	Breast	-518	Melanoma	-642
1453	LymphNodeRNeck102514	Melanoma	Melanoma	-629	Melanoma	-721
1454	Melanoma183224	Melanoma	Normal	-491	Normal	-645
1455	Melanoma183225	Melanoma	Normal	-786	Normal	-1056
1456	Melanoma183226	Melanoma	Melanoma	-574	Melanoma	-579
1457	Melanoma183227	Melanoma	Melanoma	-484	Melanoma	-488
1458	Melanoma183228	Melanoma	Melanoma	-444	Melanoma	-532
1459	Melanoma183230	Melanoma	Melanoma	-511	Melanoma	-577
1460	Melanoma183231	Melanoma	Melanoma	-516	Melanoma	-496
1461	Melanoma183232	Melanoma	Melanoma	-513	Melanoma	-660
1462	Melanoma183233	Melanoma	Melanoma	-493	Melanoma	-641
1463	Melanoma183234	Normal	Normal	-596	Normal	-878
1464	Melanoma183235	Melanoma	Melanoma	-546	Melanoma	-623
1465	Melanoma183252	Melanoma	Melanoma	-620	Melanoma	-857
1466	Melanoma183253	Melanoma	Melanoma	-573	Melanoma	-634
1467	Melanoma183254	Melanoma	Melanoma	-481	Normal	-639
1468	Melanoma183255	Melanoma	Melanoma	-550	Melanoma	-647
1469	Melanoma183256	Melanoma	Melanoma	-589	Melanoma	-592
1470	Melanoma183257	Melanoma	Melanoma	-377	Melanoma	-534
1471	Melanoma183258	Melanoma	Melanoma	-367	Melanoma	-563
1472	Melanoma183259	Melanoma	Melanoma	-488	Melanoma	-601
1473	Melanoma183260	Melanoma	Melanoma	-511	Melanoma	-674
1474	Melanoma183261	Melanoma	Melanoma	-479	Melanoma	-625
1475	Melanoma183262	Melanoma	Melanoma	-457	Melanoma	-536
1476	Melanoma183263	Melanoma	Melanoma	-454	Melanoma	-587
1477	Melanoma183264	Melanoma	Melanoma	-371	Melanoma	-544
1478	Melanoma183266	Melanoma	Melanoma	-424	Melanoma	-536
1479	Melanoma183273	Melanoma	Melanoma	-670	Melanoma	-772
1480	Melanoma183274	Melanoma	Melanoma	-764	Melanoma	-1090
1481	Melanoma183276	Melanoma	Melanoma	-604	Melanoma	-813
1482	Melanoma183277	Melanoma	Melanoma	-767	Melanoma	-898
1483	Melanoma183278	Melanoma	Melanoma	-500	Melanoma	-609
1484	Melanoma183279	Melanoma	Melanoma	-597	Melanoma	-771
1485	Melanoma183280	Melanoma	Melanoma	-653	Melanoma	-760
1486	Melanoma183281	Melanoma	Melanoma	-629	Melanoma	-700
1487	Melanoma183282	Melanoma	Melanoma	-648	Melanoma	-864
1488	Melanoma183283	Melanoma	Melanoma	-634	Melanoma	-755
1489	Melanoma183284	Melanoma	Melanoma	-470	Melanoma	-614
1490	Melanoma183285	Melanoma	Melanoma	-510	Melanoma	-607
1491	Melanoma183286	Melanoma	Melanoma	-475	Melanoma	-568
1492	Melanoma183287	Melanoma	Melanoma	-482	Melanoma	-574
1493	Melanoma183288	Melanoma	Melanoma	-665	Melanoma	-814
1494	Melanoma183289	Melanoma	Melanoma	-478	Melanoma	-633
1495	Melanoma183290	Melanoma	Melanoma	-489	Melanoma	-601
1496	Melanoma183291	Melanoma	Melanoma	-691	Melanoma	-832
1497	Melanoma183292	Melanoma	Melanoma	-580	Melanoma	-669
1498	Melanoma183293	Melanoma	Melanoma	-590	Melanoma	-626
1499	Melanoma183294	Melanoma	Melanoma	-784	Melanoma	-962
1500	Melanoma183295	Melanoma	Melanoma	-450	Melanoma	-593
1501	Melanoma183296	Melanoma	Lung	-729	Melanoma	-707
1502	Melanoma183297	Melanoma	Melanoma	-657	Melanoma	-694
1503	Melanoma183298	Melanoma	Melanoma	-507	Melanoma	-617
1504	Melanoma183300	Normal	Normal	-688	Melanoma	-1094
1505	Melanoma183301	Normal	Melanoma	-410	Melanoma	-623
1506	Melanoma183302	Normal	Melanoma	-520	Normal	-753
1507	Melanoma183303	Melanoma	Thyroid	-813	Melanoma	-808
1508	Melanoma183304	Melanoma	Melanoma	-708	Melanoma	-1161
1509	MelanomaOfSkin38085	Melanoma	Melanoma	-649	Melanoma	-750
1510	NeckMass203649	Thyroid	Colon	-369	Colon	-578
1511	Normal.RH.1.Liver.U133_Plus_2.a1	Normal	Normal	-583	Normal	-977
1512	Normal.RH.18.Stomach.U133_Plus_2.a1	Normal	Normal	-638	Normal	-805
1513	Normal.RH.23.Liver.U133_Plus_2.a1	Normal	Normal	-612	Normal	-1017
1514	Normal.RH.42.Stomach.U133_Plus_2.a1	Normal	Normal	-586	Normal	-664
1515	Omentum102446	Ovary	Ovary	-491	Ovary	-735
1516	Omentum102489	Ovary	Ovary	-636	Ovary	-940
1517	Omentum102491	Ovary	Ovary	-516	Ovary	-772
1518	Omentum102504	Ovary	Ovary	-484	Ovary	-685
1519	Omentum102528	Ovary	Ovary	-508	Ovary	-706
1520	Omentum117592	Ovary	Ovary	-515	Ovary	-759
1521	Omentum117648	Ovary	Ovary	-492	Ovary	-714
1522	Omentum117663	Ovary	Ovary	-473	Ovary	-686
1523	Omentum117698	Ovary	Ovary	-452	Ovary	-683
1524	Omentum117717	Ovary	Ovary	-519	Ovary	-745
1525	Omentum117768	Ovary	Ovary	-483	Ovary	-697
1526	Omentum137915	Ovary	Ovary	-454	Ovary	-641
1527	Omentum137923	Ovary	Ovary	-487	Ovary	-694
1528	Omentum137969	Ovary	Ovary	-506	Ovary	-789
1529	Omentum137982	Ovary	Ovary	-436	Ovary	-652
1530	Omentum138026	Ovary	Ovary	-457	Ovary	-671
1531	Omentum152568	Ovary	Ovary	-493	Ovary	-714
1532	Omentum152574	Ovary	Ovary	-557	Ovary	-769
1533	Omentum152578	Ovary	Ovary	-453	Ovary	-692
1534	Omentum152589	Ovary	Ovary	-426	Ovary	-612
1535	Omentum152607	Ovary	Ovary	-513	Ovary	-677
1536	Omentum152623	Ovary	Ovary	-472	Ovary	-678
1537	Omentum152648	Ovary	Ovary	-547	Ovary	-813
1538	Omentum152673	Ovary	Ovary	-538	Ovary	-721
1539	Omentum152784	Ovary	Ovary	-529	Ovary	-750
1540	Omentum152794	Ovary	Ovary	-460	Ovary	-670
1541	Omentum152800	Cervix_Uteri	Cervix_Uteri	-615	Cervix_Uteri	-789
1542	Omentum179817	Ovary	Ovary	-464	Ovary	-671
1543	Omentum179906	Ovary	Ovary	-418	Ovary	-602
1544	Omentum179942	Ovary	Ovary	-516	Ovary	-756
1545	Omentum179943	Ovary	Ovary	-468	Ovary	-698
1546	Omentum46814	Ovary	Ovary	-622	Ovary	-835
1547	Omentum46828	Colon	Colon	-558	Colon	-728
1548	Omentum46834	Ovary	Ovary	-617	Ovary	-882
1549	Omentum46888	Ovary	Ovary	-510	Ovary	-748
1550	Omentum46906	Ovary	Ovary	-569	Ovary	-848
1551	Omentum46935	Ovary	Ovary	-527	Ovary	-802
1552	Omentum53040	Ovary	Ovary	-488	Ovary	-722
1553	Omentum53049	Ovary	Ovary	-512	Ovary	-667
1554	Omentum53082	Ovary	Ovary	-451	Ovary	-668
1555	Omentum53125	Ovary	Ovary	-467	Ovary	-680
1556	Omentum53166	Ovary	Ovary	-488	Ovary	-688
1557	Omentum53175	Ovary	Ovary	-583	Ovary	-823
1558	Omentum76502	Ovary	Ovary	-458	Ovary	-676
1559	Omentum76537	Ovary	Ovary	-428	Ovary	-614
1560	Omentum76539	Ovary	Ovary	-507	Ovary	-761
1561	Omentum76540	Colon	Colon	-667	Colon	-897
1562	Omentum76542	Uterus	Ovary	-570	Ovary	-773
1563	Omentum76616	Ovary	Breast	-323	Breast	-552
1564	Omentum76636	Ovary	Ovary	-511	Ovary	-704
1565	Omentum76645	Uterus	Ovary	-548	Uterus	-818
1566	Omentum76646	Ovary	Ovary	-444	Ovary	-645
1567	Omentum88957	Ovary	Ovary	-514	Ovary	-747
1568	OmentumOrPelvicMass89028	Ovary	Ovary	-439	Ovary	-644
1569	Ovary102445	Ovary	Ovary	-465	Ovary	-669
1570	Ovary102546	Ovary	Ovary	-550	Ovary	-788
1571	Ovary102552	Ovary	Ovary	-609	Stomach	-801
1572	Ovary102557	Ovary	Ovary	-588	Ovary	-796
1573	Ovary117696	Ovary	Ovary	-512	Ovary	-757
1574	Ovary117716	Ovary	Ovary	-542	Ovary	-818
1575	Ovary117718	Ovary	Ovary	-495	Ovary	-755
1576	Ovary117744	Ovary	Ovary	-449	Ovary	-639
1577	Ovary137904	Ovary	Ovary	-537	Ovary	-788
1578	Ovary137905	Ovary	Ovary	-497	Ovary	-690
1579	Ovary137917	Pancreas	Ovary	-555	Pancreas	-842
1580	Ovary137965	Ovary	Ovary	-594	Ovary	-855
1581	Ovary137983	Ovary	Ovary	-583	Ovary	-865
1582	Ovary152577	Ovary	Ovary	-565	Ovary	-826
1583	Ovary152581	Ovary	Ovary	-452	Ovary	-674
1584	Ovary152596	Ovary	Ovary	-519	Ovary	-719
1585	Ovary152599	Ovary	Ovary	-591	Ovary	-865
1586	Ovary152603	Ovary	Uterus	-468	Uterus	-652
1587	Ovary152634	Ovary	Ovary	-525	Ovary	-740
1588	Ovary152646	Ovary	Ovary	-684	Ovary	-912
1589	Ovary152653	Ovary	Lung	-571	Lung	-819
1590	Ovary152654	Ovary	Ovary	-470	Ovary	-660
1591	Ovary152659	Ovary	Ovary	-526	Ovary	-708
1592	Ovary152662	Ovary	Ovary	-426	Ovary	-641
1593	Ovary152683	Ovary	Ovary	-485	Ovary	-731
1594	Ovary152688	Ovary	Ovary	-484	Ovary	-780
1595	Ovary152693	Ovary	Ovary	-544	Ovary	-710
1596	Ovary152700	Ovary	Ovary	-689	Ovary	-910
1597	Ovary152706	Ovary	Ovary	-492	Ovary	-770
1598	Ovary152709	Colon	Colon	-562	Colon	-758
1599	Ovary152721	Colon	Colon	-527	Colon	-742
1600	Ovary152722	Ovary	Ovary	-765	Ovary	-1009
1601	Ovary152724	Ovary	Ovary	-513	Ovary	-684
1602	Ovary152733	Ovary	Ovary	-712	Ovary	-1028
1603	Ovary152735	Ovary	Ovary	-569	Ovary	-836
1604	Ovary152746	Ovary	Ovary	-541	Ovary	-773
1605	Ovary152752	Ovary	Ovary	-524	Ovary	-769
1606	Ovary152754	Ovary	Ovary	-638	Ovary	-887
1607	Ovary152769	Ovary	Ovary	-466	Ovary	-677
1608	Ovary179787	Ovary	Uterus	-531	Uterus	-803
1609	Ovary179798	Ovary	Ovary	-590	Ovary	-827
1610	Ovary179807	Ovary	Ovary	-509	Ovary	-793
1611	Ovary179813	Ovary	Ovary	-439	Ovary	-644
1612	Ovary179822	Ovary	Ovary	-482	Ovary	-732
1613	Ovary179823	Ovary	Ovary	-467	Ovary	-673
1614	Ovary179830	Ovary	Ovary	-886	Uterus	-1282
1615	Ovary179836	Ovary	Ovary	-507	Ovary	-710
1616	Ovary179866	Ovary	Ovary	-531	Ovary	-769
1617	Ovary179870	Ovary	Uterus	-633	Uterus	-909
1618	Ovary179878	Ovary	Ovary	-438	Ovary	-643
1619	Ovary179890	Ovary	Ovary	-490	Ovary	-699
1620	Ovary38064	Ovary	Ovary	-473	Ovary	-671
1621	Ovary38065	Ovary	Ovary	-506	Ovary	-734
1622	Ovary38066	Ovary	Ovary	-674	Ovary	-790
1623	Ovary38071	Ovary	Ovary	-712	Ovary	-931
1624	Ovary38088	Ovary	Ovary	-452	Ovary	-634
1625	Ovary38095	Breast	Breast	-633	Breast	-868
1626	Ovary46815	Ovary	Uterus	-619	Ovary	-940
1627	Ovary46830	Ovary	Ovary	-766	Ovary	-1146
1628	Ovary46831	Ovary	Ovary	-553	Ovary	-796
1629	Ovary46853	Ovary	Ovary	-663	Ovary	-961
1630	Ovary46898	Ovary	Breast	-811	Ovary	-1090
1631	Ovary46910	Ovary	Ovary	-586	Ovary	-842
1632	Ovary46918	Ovary	Ovary	-493	Ovary	-710
1633	Ovary46925	Ovary	Uterus	-769	Uterus	-1084
1634	Ovary46948	Ovary	Ovary	-580	Ovary	-873
1635	Ovary46966	Ovary	Ovary	-689	Ovary	-950
1636	Ovary495139	Ovary	Normal	-618	Normal	-848
1637	Ovary495140	Ovary	Ovary	-488	Ovary	-682
1638	Ovary495141	Ovary	Ovary	-604	Ovary	-818
1639	Ovary495142	Ovary	Ovary	-622	Ovary	-837
1640	Ovary495143	Ovary	Ovary	-443	Ovary	-635
1641	Ovary495144	Ovary	Ovary	-544	Ovary	-806
1642	Ovary495145	Ovary	Ovary	-481	Ovary	-657
1643	Ovary495146	Ovary	Ovary	-476	Ovary	-684
1644	Ovary495147	Ovary	Ovary	-653	Ovary	-865
1645	Ovary495148	Ovary	Ovary	-505	Ovary	-696
1646	Ovary495149	Ovary	Ovary	-485	Ovary	-668
1647	Ovary495150	Ovary	Ovary	-518	Ovary	-723
1648	Ovary495151	Ovary	Ovary	-531	Ovary	-761
1649	Ovary495152	Ovary	Ovary	-530	Ovary	-739
1650	Ovary495153	Ovary	Ovary	-502	Ovary	-699
1651	Ovary495154	Ovary	Normal	-504	Normal	-706
1652	Ovary495155	Ovary	Ovary	-599	Ovary	-815
1653	Ovary495156	Ovary	Ovary	-552	Ovary	-750
1654	Ovary516678	Ovary	Ovary	-520	Ovary	-764
1655	Ovary516679	Ovary	Ovary	-655	Ovary	-944
1656	Ovary516680	Ovary	Ovary	-546	Ovary	-771
1657	Ovary516681	Ovary	Ovary	-610	Ovary	-773
1658	Ovary516683	Ovary	Ovary	-606	Ovary	-812
1659	Ovary516684	Ovary	Ovary	-572	Ovary	-711
1660	Ovary516685	Ovary	Ovary	-667	Ovary	-847
1661	Ovary516686	Ovary	Ovary	-479	Ovary	-664
1662	Ovary516687	Ovary	Ovary	-550	Ovary	-760
1663	Ovary516688	Ovary	Ovary	-652	Ovary	-868
1664	Ovary516689	Ovary	Ovary	-549	Ovary	-804
1665	Ovary516691	Ovary	Ovary	-641	Ovary	-820
1666	Ovary516692	Breast	Ovary	-674	Breast	-638
1667	Ovary516693	Breast	Breast	-633	Breast	-790
1668	Ovary516695	Breast	Breast	-568	Breast	-795
1669	Ovary516697	Ovary	Ovary	-531	Ovary	-750
1670	Ovary516698	Ovary	Ovary	-602	Ovary	-787
1671	Ovary516699	Ovary	Ovary	-506	Ovary	-707
1672	Ovary516700	Ovary	Ovary	-619	Ovary	-901
1673	Ovary516701	Breast	Breast	-699	Breast	-777
1674	Ovary516702	Ovary	Pancreas	-905	Pancreas	-1259
1675	Ovary516703	Ovary	Ovary	-533	Ovary	-793
1676	Ovary516704	Ovary	Ovary	-522	Ovary	-737
1677	Ovary516705	Breast	Breast	-796	Breast	-759
1678	Ovary516706	Ovary	Ovary	-546	Ovary	-759
1679	Ovary516707	Ovary	Ovary	-544	Ovary	-769
1680	Ovary516708	Ovary	Ovary	-584	Ovary	-791
1681	Ovary516709	Ovary	Ovary	-881	Ovary	-1201
1682	Ovary516711	Ovary	Uterus	-643	Uterus	-906
1683	Ovary516712	Ovary	Ovary	-805	Ovary	-1098
1684	Ovary516713	Ovary	Ovary	-500	Ovary	-763
1685	Ovary516714	Breast	Breast	-794	Breast	-820
1686	Ovary516715	Ovary	Ovary	-624	Ovary	-831
1687	Ovary516716	Breast	Breast	-824	Breast	-791
1688	Ovary516717	Breast	Breast	-807	Breast	-726
1689	Ovary516718	Breast	Breast	-886	Breast	-934
1690	Ovary516720	Ovary	Ovary	-778	Ovary	-1059
1691	Ovary516721	Ovary	Ovary	-801	Ovary	-1096
1692	Ovary516722	Breast	Breast	-847	Breast	-706
1693	Ovary516723	Ovary	Ovary	-560	Ovary	-723
1694	Ovary516724	Ovary	Ovary	-504	Ovary	-743
1695	Ovary516725	Ovary	Ovary	-555	Ovary	-794
1696	Ovary516726	Ovary	Ovary	-552	Ovary	-792
1697	Ovary516727	Ovary	Ovary	-535	Ovary	-808
1698	Ovary516728	Ovary	Ovary	-693	Ovary	-976
1699	Ovary516729	Breast	Breast	-951	Breast	-1008
1700	Ovary516730	Ovary	Ovary	-532	Ovary	-742
1701	Ovary516731	Ovary	Ovary	-718	Ovary	-1033
1702	Ovary516732	Breast	Breast	-679	Breast	-950
1703	Ovary516734	Ovary	Ovary	-531	Ovary	-771
1704	Ovary516736	Breast	Breast	-819	Breast	-892
1705	Ovary516738	Breast	Breast	-711	Breast	-887
1706	Ovary516739	Ovary	Ovary	-698	Ovary	-964
1707	Ovary516740	Breast	Breast	-941	Breast	-1147
1708	Ovary516741	Breast	Breast	-796	Breast	-680
1709	Ovary516742	Ovary	Ovary	-680	Ovary	-960
1710	Ovary516743	Ovary	Ovary	-729	Ovary	-961
1711	Ovary516745	Ovary	Ovary	-507	Ovary	-705
1712	Ovary516747	Ovary	Ovary	-856	Ovary	-1136
1713	Ovary516748	Breast	Bladder_UT	-755	Bladder_UT	-1099
1714	Ovary516749	Ovary	Ovary	-515	Ovary	-689
1715	Ovary516750	Ovary	Ovary	-684	Stomach	-977
1716	Ovary516751	Ovary	Ovary	-746	Colon	-1060
1717	Ovary516752	Breast	Breast	-779	Breast	-743
1718	Ovary516753	Breast	Breast	-882	Breast	-877
1719	Ovary516754	Breast	Breast	-678	Breast	-664
1720	Ovary516755	Ovary	Ovary	-669	Ovary	-935
1721	Ovary516756	Ovary	Uterus	-681	Uterus	-997
1722	Ovary516757	Breast	Breast	-707	Breast	-718
1723	Ovary516758	Ovary	Ovary	-485	Ovary	-671
1724	Ovary516759	Breast	Ovary	-790	Breast	-736
1725	Ovary516760	Ovary	Ovary	-627	Ovary	-840
1726	Ovary516761	Ovary	Normal	-751	Normal	-1093
1727	Ovary516762	Ovary	Ovary	-516	Ovary	-741
1728	Ovary516763	Ovary	Ovary	-491	Ovary	-668
1729	Ovary516764	Ovary	Ovary	-639	Ovary	-840
1730	Ovary516765	Ovary	Ovary	-565	Ovary	-767
1731	Ovary516766	Breast	Breast	-818	Breast	-853
1732	Ovary516767	Ovary	Ovary	-802	Ovary	-1052
1733	Ovary516769	Ovary	Ovary	-524	Ovary	-752
1734	Ovary516770	Ovary	Ovary	-673	Ovary	-824
1735	Ovary516771	Ovary	Ovary	-815	Ovary	-1140
1736	Ovary516772	Ovary	Ovary	-484	Ovary	-707
1737	Ovary516773	Breast	Breast	-694	Breast	-814
1738	Ovary516774	Breast	Breast	-745	Breast	-708
1739	Ovary516775	Breast	Breast	-702	Breast	-817
1740	Ovary516776	Ovary	Ovary	-536	Ovary	-757
1741	Ovary516777	Ovary	Uterus	-567	Ovary	-811
1742	Ovary516778	Breast	Breast	-723	Breast	-749
1743	Ovary516779	Ovary	Ovary	-575	Ovary	-854
1744	Ovary516780	Ovary	Ovary	-647	Ovary	-895
1745	Ovary516781	Ovary	Uterus	-756	Uterus	-1026
1746	Ovary516782	Ovary	Ovary	-558	Ovary	-806
1747	Ovary516783	Ovary	Ovary	-546	Ovary	-772
1748	Ovary516784	Ovary	Ovary	-505	Ovary	-739
1749	Ovary516785	Ovary	Ovary	-740	Ovary	-960
1750	Ovary516786	Ovary	Ovary	-497	Ovary	-729
1751	Ovary516787	Ovary	Ovary	-660	Ovary	-907
1752	Ovary516788	Ovary	Ovary	-706	Ovary	-936
1753	Ovary516789	Ovary	Ovary	-535	Ovary	-793
1754	Ovary516790	Breast	Breast	-818	Breast	-853
1755	Ovary516791	Breast	Breast	-786	Breast	-745
1756	Ovary516792	Breast	Breast	-621	Breast	-764
1757	Ovary516793	Breast	Breast	-762	Breast	-946
1758	Ovary516794	Breast	Breast	-667	Breast	-860
1759	Ovary516795	Ovary	Ovary	-469	Ovary	-690
1760	Ovary516797	Ovary	Ovary	-580	Ovary	-771
1761	Ovary516798	Ovary	Ovary	-476	Ovary	-698
1762	Ovary516799	Ovary	Ovary	-498	Ovary	-725
1763	Ovary516800	Breast	Breast	-562	Breast	-825
1764	Ovary516801	Ovary	Ovary	-550	Ovary	-762
1765	Ovary516802	Ovary	Ovary	-540	Ovary	-700
1766	Ovary516803	Ovary	Ovary	-566	Ovary	-774
1767	Ovary516804	Ovary	Ovary	-523	Ovary	-745
1768	Ovary516805	Ovary	Ovary	-625	Ovary	-816
1769	Ovary516806	Ovary	Ovary	-689	Ovary	-1011
1770	Ovary516808	Ovary	Ovary	-557	Ovary	-730
1771	Ovary516809	Breast	Breast	-698	Breast	-909
1772	Ovary516810	Breast	Breast	-629	Breast	-651
1773	Ovary516811	Ovary	Ovary	-533	Ovary	-734
1774	Ovary516817	Ovary	Ovary	-867	Ovary	-1194
1775	Ovary53029	Ovary	Ovary	-452	Uterus	-656
1776	Ovary53036	Ovary	Ovary	-573	Ovary	-847
1777	Ovary53054	Ovary	Ovary	-480	Ovary	-731
1778	Ovary53063	Ovary	Uterus	-719	Uterus	-1063
1779	Ovary53068	Ovary	Ovary	-689	Ovary	-920
1780	Ovary53069	Ovary	Ovary	-672	Ovary	-970
1781	Ovary53077	Ovary	Ovary	-646	Ovary	-918
1782	Ovary53098	Ovary	Ovary	-549	Ovary	-758
1783	Ovary53100	Ovary	Ovary	-699	Ovary	-1050
1784	Ovary53105	Ovary	Ovary	-691	Ovary	-921
1785	Ovary53121	Stomach	Ovary	-590	Stomach	-859
1786	Ovary53124	Ovary	Ovary	-520	Ovary	-725
1787	Ovary53144	Ovary	Ovary	-495	Ovary	-728
1788	Ovary53150	Ovary	Ovary	-477	Ovary	-686
1789	Ovary53151	Ovary	Ovary	-626	Ovary	-942
1790	Ovary53163	Ovary	Ovary	-538	Ovary	-805
1791	Ovary53165	Ovary	Ovary	-562	Ovary	-805
1792	Ovary53173	Ovary	Ovary	-470	Ovary	-683
1793	Ovary53180	Ovary	Ovary	-534	Ovary	-776
1794	Ovary53184	Ovary	Uterus	-542	Uterus	-802
1795	Ovary53185	Ovary	Ovary	-470	Ovary	-700
1796	Ovary53186	Ovary	Ovary	-450	Ovary	-635
1797	Ovary76489	Ovary	Ovary	-527	Ovary	-789
1798	Ovary76500	Ovary	Colon	-478	Ovary	-736
1799	Ovary76509	Colon	Colon	-520	Colon	-782
1800	Ovary76510	Ovary	Ovary	-535	Ovary	-803
1801	Ovary76511	Ovary	Uterus	-701	Uterus	-992
1802	Ovary76533	Ovary	Ovary	-605	Ovary	-795
1803	Ovary76554	Ovary	Ovary	-503	Ovary	-753
1804	Ovary76567	Ovary	Ovary	-499	Ovary	-748
1805	Ovary76581	Ovary	Ovary	-576	Ovary	-854
1806	Ovary76596	Ovary	Ovary	-470	Ovary	-683
1807	Ovary76599	Ovary	Ovary	-630	Ovary	-918
1808	Ovary76604	Ovary	Ovary	-521	Ovary	-775
1809	Ovary76623	Ovary	Ovary	-467	Ovary	-670
1810	Ovary88956	Ovary	Ovary	-897	Ovary	-1204
1811	Ovary88973	Ovary	Ovary	-491	Ovary	-717
1812	Ovary88974	Ovary	Ovary	-588	Ovary	-864
1813	Ovary88984	Ovary	Ovary	-684	Ovary	-952
1814	Ovary88992	Ovary	Ovary	-604	Ovary	-827
1815	Ovary89001	Colon	Colon	-543	Colon	-750
1816	Ovary89012	Ovary	Ovary	-562	Ovary	-856
1817	Ovary89020	Ovary	Ovary	-556	Ovary	-806
1818	Ovary89024	Ovary	Ovary	-472	Ovary	-713
1819	Ovary89025	Ovary	Ovary	-577	Ovary	-826
1820	Ovary89036	Colon	Colon	-722	Colon	-926
1821	Ovary89070	Ovary	Ovary	-591	Ovary	-853
1822	Ovary89079	Uterus	Uterus	-599	Uterus	-895
1823	Ovary89081	Ovary	Ovary	-512	Ovary	-790
1824	Ovary89082	Ovary	Ovary	-650	Ovary	-874
1825	Ovary89091	Ovary	Ovary	-702	Ovary	-895
1826	Ovary89093	Ovary	Kidney	-736	Kidney	-1042
1827	OvaryOrOmentum89097	Ovary	Ovary	-502	Ovary	-772
1828	Pancreas117645	Pancreas	Pancreas	-426	Pancreas	-579
1829	Pancreas117647	Pancreas	Colon	-584	Colon	-809
1830	Pancreas137958	Pancreas	Pancreas	-463	Pancreas	-595
1831	Pancreas152744	Pancreas	Pancreas	-526	Pancreas	-704
1832	Pancreas179781	Pancreas	Pancreas	-449	Pancreas	-596
1833	Pancreas179869	Pancreas	Pancreas	-446	Pancreas	-746
1834	Pancreas388076	Normal	Ovary	-873	Normal	-1123
1835	Pancreas388078	Normal	Normal	-829	Normal	-1078
1836	Pancreas388080	Normal	Normal	-824	Normal	-1079
1837	Pancreas388082	Normal	Normal	-830	Normal	-1093
1838	Pancreas388083	Normal	Normal	-707	Normal	-982
1839	Pancreas388084	Normal	Normal	-824	Normal	-1051
1840	Pancreas388085	Normal	Pancreas	-506	Pancreas	-562
1841	Pancreas388086	Normal	Normal	-672	Normal	-928
1842	Pancreas388087	Normal	Pancreas	-699	Normal	-994
1843	Pancreas388088	Normal	Pancreas	-681	Normal	-921
1844	Pancreas388089	Normal	Normal	-690	Normal	-729
1845	Pancreas388090	Normal	Normal	-807	Normal	-968
1846	Pancreas388091	Normal	Pancreas	-541	Pancreas	-722
1847	Pancreas388092	Normal	Pancreas	-808	Normal	-824
1848	Pancreas388093	Normal	Normal	-807	Normal	-788
1849	Pancreas388094	Normal	Normal	-793	Normal	-1023
1850	Pancreas388095	Normal	Normal	-781	Normal	-946
1851	Pancreas388096	Normal	Pancreas	-631	Pancreas	-507
1852	Pancreas388097	Normal	Colon	-664	Normal	-854
1853	Pancreas388098	Normal	Normal	-833	Normal	-1077
1854	Pancreas388099	Normal	Pancreas	-814	Normal	-647
1855	Pancreas388100	Normal	Normal	-804	Normal	-919
1856	Pancreas388101	Normal	Normal	-799	Normal	-1028
1857	Pancreas388102	Normal	Normal	-835	Normal	-899
1858	Pancreas388103	Normal	Normal	-843	Normal	-1036
1859	Pancreas388104	Normal	Colon	-614	Normal	-811
1860	Pancreas388105	Normal	Pancreas	-714	Pancreas	-619
1861	Pancreas388106	Normal	Normal	-692	Normal	-932
1862	Pancreas388107	Normal	Pancreas	-703	Normal	-1033
1863	Pancreas388108	Normal	Normal	-819	Normal	-1046
1864	Pancreas388109	Normal	Normal	-789	Normal	-1010
1865	Pancreas388110	Normal	Normal	-812	Normal	-1063
1866	Pancreas388112	Normal	Normal	-834	Normal	-1071
1867	Pancreas388113	Normal	Normal	-734	Normal	-848
1868	Pancreas388114	Normal	Normal	-718	Normal	-1000
1869	Pancreas388115	Pancreas	Lung	-546	Pancreas	-764
1870	Pancreas388117	Pancreas	Stomach	-516	Pancreas	-600
1871	Pancreas388119	Pancreas	Pancreas	-555	Pancreas	-584
1872	Pancreas388121	Pancreas	Pancreas	-567	Pancreas	-798
1873	Pancreas388122	Pancreas	Pancreas	-528	Pancreas	-654
1874	Pancreas388123	Pancreas	Pancreas	-696	Normal	-684
1875	Pancreas388124	Pancreas	Lung	-541	Pancreas	-737
1876	Pancreas388125	Pancreas	Lung	-519	Pancreas	-635
1877	Pancreas388126	Pancreas	Pancreas	-612	Pancreas	-852
1878	Pancreas388127	Pancreas	Pancreas	-652	Pancreas	-577
1879	Pancreas388128	Pancreas	Colon	-507	Pancreas	-715
1880	Pancreas388129	Pancreas	Pancreas	-677	Pancreas	-811
1881	Pancreas388130	Pancreas	Pancreas	-621	Pancreas	-729
1882	Pancreas388131	Pancreas	Pancreas	-629	Pancreas	-501
1883	Pancreas388132	Pancreas	Pancreas	-636	Pancreas	-519
1884	Pancreas388133	Pancreas	Pancreas	-733	Pancreas	-597
1885	Pancreas388134	Pancreas	Pancreas	-747	Pancreas	-563
1886	Pancreas388135	Pancreas	Pancreas	-640	Pancreas	-628
1887	Pancreas388136	Pancreas	Pancreas	-553	Pancreas	-575
1888	Pancreas388137	Pancreas	Pancreas	-709	Pancreas	-905
1889	Pancreas388138	Pancreas	Pancreas	-600	Pancreas	-783
1890	Pancreas388139	Pancreas	Pancreas	-561	Pancreas	-608
1891	Pancreas388140	Pancreas	Pancreas	-711	Pancreas	-533
1892	Pancreas388141	Pancreas	Pancreas	-489	Pancreas	-589
1893	Pancreas388142	Pancreas	Pancreas	-514	Pancreas	-526
1894	Pancreas388143	Pancreas	Pancreas	-521	Pancreas	-648
1895	Pancreas388144	Pancreas	Pancreas	-476	Pancreas	-559
1896	Pancreas388145	Pancreas	Pancreas	-699	Pancreas	-628
1897	Pancreas388146	Pancreas	Pancreas	-575	Pancreas	-640
1898	Pancreas388147	Pancreas	Pancreas	-628	Pancreas	-541
1899	Pancreas388148	Pancreas	Pancreas	-760	Pancreas	-579
1900	Pancreas388149	Pancreas	Pancreas	-605	Pancreas	-778
1901	Pancreas388150	Pancreas	Pancreas	-525	Pancreas	-625
1902	Pancreas388151	Pancreas	Pancreas	-561	Pancreas	-682
1903	Pancreas388152	Pancreas	Pancreas	-451	Pancreas	-494
1904	Pancreas388153	Pancreas	Pancreas	-587	Pancreas	-555
1905	Pancreas53046	Pancreas	Pancreas	-778	Pancreas	-1056
1906	Pancreas89045	Pancreas	Pancreas	-435	Pancreas	-602
1907	ParaAorticTissue152651	Testis	Colon	-467	Breast	-707
1908	ParietalPleura88972	Breast	Breast	-488	Breast	-739
1909	PectoralMuscle203756	Breast	Breast	-567	Breast	-796
1910	PelvicLymphNode152787	Cervix_Uteri	Cervix_Uteri	-538	Cervix_Uteri	-730
1911	PelvicLympNode46829	Bladder_UT	Bladder_UT	-545	Bladder_UT	-847
1912	PelvicMass179811	Ovary	Ovary	-467	Ovary	-712
1913	PelvicMass179914	Ovary	Liver	-735	Liver	-1037
1914	PelvicMass76597	Ovary	Ovary	-667	Ovary	-971
1915	PelvicMass89051	Uterus	Uterus	-590	Uterus	-799
1916	PelvicTumor152586	Ovary	Ovary	-606	Uterus	-933
1917	PelvicTumor53129	Ovary	Ovary	-431	Ovary	-617
1918	PerihepaticAdiposeTissue137902	Cholangiocarcinoma	Colon	-547	Colon	-807
1919	PerihepaticMass46916	Ovary	Ovary	-593	Ovary	-815
1920	Peritoneum102473	Ovary	Lung	-561	Ovary	-862
1921	Peritoneum46922	Ovary	Ovary	-510	Ovary	-738
1922	Peritoneum76584	Ovary	Ovary	-508	Ovary	-722
1923	Prostate102435	Prostate	Prostate	-287	Prostate	-454
1924	Prostate102498	Prostate	Prostate	-344	Prostate	-540
1925	Prostate102510	Prostate	Prostate	-438	Prostate	-695
1926	Prostate117726	Prostate	Prostate	-474	Prostate	-688
1927	Prostate117727	Prostate	Prostate	-254	Prostate	-453
1928	Prostate117741	Prostate	Prostate	-444	Prostate	-633
1929	Prostate137971	Prostate	Prostate	-305	Prostate	-505
1930	Prostate138038	Prostate	Prostate	-364	Prostate	-629
1931	Prostate152575	Prostate	Prostate	-642	Prostate	-862
1932	Prostate152611	Prostate	Prostate	-809	Prostate	-1036
1933	Prostate152617	Prostate	Prostate	-283	Prostate	-479
1934	Prostate152622	Prostate	Prostate	-347	Prostate	-539
1935	Prostate152631	Prostate	Prostate	-270	Prostate	-483
1936	Prostate152772	Prostate	Prostate	-311	Prostate	-505
1937	Prostate152778	Prostate	Prostate	-603	Prostate	-840
1938	Prostate152783	Prostate	Prostate	-268	Prostate	-440
1939	Prostate175913	Prostate	Normal	-365	Normal	-580
1940	Prostate175914	Prostate	Prostate	-333	Prostate	-492
1941	Prostate175915	Prostate	Prostate	-298	Prostate	-433
1942	Prostate175916	Prostate	Prostate	-305	Prostate	-481
1943	Prostate175917	Prostate	Prostate	-435	Prostate	-565
1944	Prostate175923	Normal	Normal	-409	Normal	-647
1945	Prostate175924	Normal	Normal	-537	Normal	-805
1946	Prostate175925	Normal	Normal	-354	Normal	-534
1947	Prostate175926	Normal	Prostate	-318	Prostate	-463
1948	Prostate175927	Normal	Normal	-309	Normal	-514
1949	Prostate175928	Normal	Normal	-318	Normal	-524
1950	Prostate175930	Prostate	Prostate	-302	Prostate	-447
1951	Prostate175931	Prostate	Colon	-745	Normal	-1055
1952	Prostate175933	Prostate	Prostate	-388	Prostate	-560
1953	Prostate179790	Prostate	Prostate	-255	Prostate	-423
1954	Prostate179792	Prostate	Prostate	-278	Prostate	-458
1955	Prostate179843	Prostate	Prostate	-261	Prostate	-441
1956	Prostate179849	Prostate	Prostate	-314	Prostate	-484
1957	Prostate179901	Prostate	Prostate	-508	Prostate	-731
1958	Prostate179903	Prostate	Prostate	-259	Prostate	-434
1959	Prostate179954	Prostate	Prostate	-349	Prostate	-555
1960	Prostate203677	Prostate	Prostate	-263	Prostate	-434
1961	Prostate203707	Prostate	Prostate	-397	Prostate	-586
1962	Prostate203711	Prostate	Prostate	-336	Prostate	-613
1963	Prostate203715	Prostate	Prostate	-433	Prostate	-746
1964	Prostate203722	Prostate	Prostate	-294	Prostate	-447
1965	Prostate203740	Prostate	Prostate	-232	Prostate	-420
1966	Prostate203764	Prostate	Prostate	-426	Prostate	-613
1967	Prostate203778	Prostate	Prostate	-422	Prostate	-638
1968	Prostate203786	Prostate	Prostate	-564	Prostate	-743
1969	Prostate231872	Prostate	Prostate	-337	Prostate	-526
1970	Prostate231876	Prostate	Prostate	-375	Prostate	-704
1971	Prostate231881	Prostate	Prostate	-268	Prostate	-458
1972	Prostate231888	Prostate	Prostate	-659	Prostate	-929
1973	Prostate231894	Prostate	Prostate	-299	Prostate	-488
1974	Prostate231951	Prostate	Prostate	-359	Prostate	-584
1975	Prostate231957	Prostate	Prostate	-480	Prostate	-811
1976	Prostate231979	Prostate	Prostate	-433	Prostate	-701
1977	Prostate231990	Prostate	Prostate	-298	Prostate	-487
1978	Prostate46837	Prostate	Prostate	-838	Prostate	-1057
1979	Prostate46866	Prostate	Prostate	-467	Prostate	-658
1980	Prostate53061	Prostate	Prostate	-348	Prostate	-549
1981	Prostate53114	Prostate	Prostate	-272	Prostate	-473
1982	Prostate53152	Prostate	Prostate	-766	Prostate	-1030
1983	Prostate53162	Prostate	Prostate	-424	Prostate	-598
1984	Prostate74875	Normal	Prostate	-347	Prostate	-471
1985	Prostate74876	Normal	Prostate	-384	Prostate	-594
1986	Prostate74877	Normal	Prostate	-388	Prostate	-562
1987	Prostate74878	Normal	Prostate	-590	Prostate	-887
1988	Prostate74881	Prostate	Prostate	-311	Prostate	-510
1989	Prostate74882	Prostate	Prostate	-380	Prostate	-582
1990	Prostate74883	Prostate	Prostate	-357	Prostate	-491
1991	Prostate74884	Prostate	Prostate	-297	Prostate	-445
1992	Prostate74885	Prostate	Prostate	-319	Prostate	-457
1993	Prostate74888	Prostate	Pancreas	-872	Normal	-1223
1994	Prostate74889	Prostate	Normal	-905	Normal	-1233
1995	Prostate74890	Prostate	Prostate	-831	Prostate	-965
1996	Prostate74891	Prostate	Prostate	-836	Prostate	-1077
1997	Prostate76516	Prostate	Prostate	-362	Prostate	-583
1998	Prostate76544	Prostate	Breast	-526	Normal	-771
1999	Prostate76553	Prostate	Prostate	-311	Prostate	-532
[truncated: 269 more rows]
